# Supplementary material for: Cardiac Plin5 interacts with SERCA2 and promotes calcium handling and cardiomyocyte contractility
Source: Life Sci Alliance. 2023 Jan 30;6(4):e202201690. doi: 10.26508/lsa.202201690 (PMC9887753; doi:10.26508/lsa.202201690)
Supplement: Supplementary file 1 [file LSA-2022-01690_SdataF1.xlsx]

## Sheet: (A) PLIN5 TPM values 
Transcript per-kilobase million (TPM) of PLIN5 in the left ventricle from donors.
GTEX ID	PLIN5	conds
GTEX-XV7Q-0826-SM-4BRV7	1.711	Low
GTEX-XQ8I-0126-SM-4BOPL	39.67	High
GTEX-1ICLZ-1026-SM-A9SLF	9.49	Low
GTEX-ZYFG-0426-SM-5E43M	37.52	High
GTEX-15SHW-1226-SM-6M46C	4.124	Low
GTEX-ZVZP-0226-SM-5NQ73	34.76	High
GTEX-SIU8-0826-SM-2XCDQ	5.351	Low
GTEX-18A6Q-1626-SM-7KFTA	10.47	Low
GTEX-1F5PK-0326-SM-9KNUD	34.82	High
GTEX-1F75I-1126-SM-9WYUO	33.05	High
GTEX-17JCI-1126-SM-7IGMM	5.302	Low
GTEX-ZF3C-1226-SM-4WWCB	3.959	Low
GTEX-1EWIQ-1426-SM-7IGOS	2.509	Low
GTEX-1HCU7-1326-SM-CNPPW	8.766	Low
GTEX-1RB15-0326-SM-E6CQB	37.61	High
GTEX-ZLFU-0226-SM-4WWFH	37.12	High
GTEX-RWS6-0326-SM-2XCAP	34.97	High
GTEX-1AX9K-0526-SM-73KV1	43.64	High
GTEX-11DXZ-0626-SM-5GU77	44.91	High
GTEX-1HBPM-1226-SM-A9SM8	35.95	High
GTEX-13NYB-0226-SM-5N9G4	0.3498	Low
GTEX-1EKGG-1126-SM-7MGXB	2.468	Low
GTEX-WI4N-0626-SM-3TW8Z	40.94	High
GTEX-14E6D-0926-SM-5S2QV	1.898	Low
GTEX-1JN6P-1126-SM-CKZON	1.197	Low
GTEX-12BJ1-0226-SM-5LUA2	49.71	High
GTEX-QLQ7-0526-SM-2I5G3	37.17	High
GTEX-ZAB5-0226-SM-5CVMH	33.77	High
GTEX-148VJ-1526-SM-5Q5DU	3.222	Low
GTEX-11GS4-0526-SM-5A5KQ	8.505	Low
GTEX-13OW8-2126-SM-5J1OS	10.42	Low
GTEX-17KNJ-0826-SM-793A4	38.07	High
GTEX-X15G-0426-SM-4PQZ6	53.56	High
GTEX-16YQH-0926-SM-793BC	33.67	High
GTEX-145LV-0326-SM-5Q5BW	34.44	High
GTEX-ZVT2-1026-SM-5GU55	37.24	High
GTEX-1HFI7-0826-SM-A9G23	37.89	High
GTEX-14JIY-1126-SM-6EU28	1.522	Low
GTEX-1LH75-0426-SM-E9TJF	47.69	High
GTEX-1QP29-1526-SM-EXUSY	53.76	High
GTEX-14BIL-1126-SM-79OMC	0.696	Low
GTEX-13FTZ-0226-SM-5K7X6	7.387	Low
GTEX-1IL2U-1326-SM-A9G2O	9.811	Low
GTEX-13PVQ-1226-SM-5IJDC	9.724	Low
GTEX-WQUQ-1426-SM-3MJFD	34.04	High
GTEX-11LCK-0926-SM-5A5KA	40.34	High
GTEX-1B8SG-0826-SM-7EWF7	7.759	Low
GTEX-14BIN-2226-SM-5YYA1	1.682	Low
GTEX-1GMR2-1426-SM-7RHHK	39.4	High
GTEX-XBEC-1326-SM-4AT69	7.408	Low
GTEX-1HT8W-1726-SM-CNNQB	4.012	Low
GTEX-1J8Q3-1226-SM-CKZPT	34.12	High
GTEX-13NZB-0226-SM-5KM1T	42.69	High
GTEX-R53T-0926-SM-3GADH	39.94	High
GTEX-WK11-0826-SM-EZ6LH	2.555	Low
GTEX-1NV8Z-1526-SM-DTX8X	1.423	Low
GTEX-WWYW-1326-SM-3NB2S	10.47	Low
GTEX-ZPIC-0826-SM-4WWFJ	6.68	Low
GTEX-ZYT6-1726-SM-5E44P	1.707	Low
GTEX-1GZ4I-1026-SM-9KNV5	45	High
GTEX-1B996-1126-SM-73KWN	34.62	High
GTEX-13OW6-1126-SM-5L3HL	8.996	Low
GTEX-1JMOU-0226-SM-CNNPD	1.197	Low
GTEX-UJMC-0526-SM-3GAE3	50.04	High
GTEX-13JVG-1326-SM-5N9F8	2.356	Low
GTEX-13FTW-1026-SM-5L3E3	34.01	High
GTEX-1AX9J-1026-SM-72D6E	44.68	High
GTEX-1122O-0826-SM-5GICV	35.15	High
GTEX-14C38-1426-SM-5RQHZ	4.934	Low
GTEX-1HBPH-0126-SM-CNNQ7	35.54	High
GTEX-11GSP-1326-SM-5A5KY	7.608	Low
GTEX-13O1R-1226-SM-5J1NU	4.215	Low
GTEX-WYJK-1026-SM-3NM8W	53.48	High
GTEX-1399T-0426-SM-5PNVJ	0.448	Low
GTEX-13OW5-1126-SM-5J1NR	3.436	Low
GTEX-1KD4Q-0726-SM-DIPGE	1.16	Low
GTEX-1GMR3-0326-SM-7P8QT	48.5	High
GTEX-132NY-1726-SM-5EGKK	44.43	High
GTEX-11EMC-0726-SM-5EGJO	33.37	High
GTEX-1PWST-1026-SM-DTXF2	10.34	Low
GTEX-1CAMS-1326-SM-79OJR	48.62	High
GTEX-14C39-0926-SM-5TDDV	2.395	Low
GTEX-1J8EW-0926-SM-A9G33	40.73	High
GTEX-1MCC2-0326-SM-EV7AK	38.77	High
GTEX-YB5K-0126-SM-5IFJ2	3.933	Low
GTEX-1C6VQ-1126-SM-7EWET	1.153	Low
GTEX-1OKEX-0726-SM-DPRYE	38.2	High
GTEX-1GTWX-1026-SM-7P8QW	7.171	Low
GTEX-1AYCT-0426-SM-73KVZ	35.1	High
GTEX-1IKOE-1026-SM-ARZMF	49.16	High
GTEX-WY7C-0526-SM-3NB3D	10.43	Low
GTEX-16NPX-0926-SM-7KUEZ	37.15	High
GTEX-1399U-0526-SM-5K7YM	39.09	High
GTEX-1PPH7-2026-SM-E9J3N	2.231	Low
GTEX-17GQL-0526-SM-72D5N	8.015	Low
GTEX-Y5V6-0826-SM-4VBRU	35.08	High
GTEX-1A8G6-1626-SM-7MGWO	5.338	Low
GTEX-1HCVE-1126-SM-9WPPG	2.214	Low
GTEX-16BQI-0926-SM-6M485	35.94	High
GTEX-WRHU-1226-SM-4E3IJ	5.077	Low
GTEX-14PK6-0826-SM-5ZZVO	38.75	High
GTEX-1EMGI-1226-SM-793DD	34.99	High
GTEX-14C5O-1326-SM-5S2UW	8.917	Low
GTEX-147JS-1526-SM-5ZZWF	5.589	Low
GTEX-1GN1W-0326-SM-9JGHF	8.139	Low
GTEX-1IDJI-1026-SM-A96TE	51.88	High
GTEX-1LB8K-1026-SM-DHXJJ	5.665	Low
GTEX-15CHQ-1526-SM-69LPW	0.4037	Low
GTEX-15SHU-1126-SM-7KUMB	7.691	Low
GTEX-YFC4-0526-SM-5ZZVI	33.02	High
GTEX-1KD5A-1026-SM-CY8I8	51.22	High
GTEX-T2IS-0426-SM-32QPE	7.041	Low
GTEX-X261-1426-SM-4PQZ1	1.326	Low
GTEX-1LG7Y-1226-SM-CXZKD	1.712	Low
GTEX-1R9PO-0326-SM-DTXA1	36.16	High
GTEX-14XAO-1126-SM-6EU11	4.287	Low
GTEX-14PHX-2126-SM-6EU2U	33.57	High
GTEX-13FHP-1026-SM-5K7Y2	1.178	Low
GTEX-1F48J-1026-SM-7P8SO	34.6	High
GTEX-11ONC-0126-SM-5PNW6	7.859	Low
GTEX-REY6-1026-SM-2TF4Y	41.56	High
GTEX-1JK1U-0526-SM-CYPSQ	41.69	High
GTEX-YF7O-0426-SM-5P9FS	9.05	Low
GTEX-15RJE-0626-SM-7KUKR	34.22	High
GTEX-ZUA1-0826-SM-4YCDL	0.5591	Low
GTEX-QEL4-0926-SM-3GAD1	43.34	High
GTEX-14PJM-1126-SM-6LLHK	3.5	Low
GTEX-ZEX8-0426-SM-DO92Y	43.31	High
GTEX-ZZPU-0926-SM-5GZYT	47.8	High
GTEX-1LVA9-0926-SM-EVR5G	1.922	Low
GTEX-1GN1V-0826-SM-9KNU6	8.509	Low
GTEX-O5YW-0326-SM-2I5EI	38.93	High
GTEX-13X6H-0426-SM-5LU4E	41.46	High
GTEX-17MF6-0726-SM-7LT8E	41.95	High
GTEX-1GL5R-0326-SM-9WYTJ	39.08	High
GTEX-11EM3-0626-SM-5H12Z	3.439	Low
GTEX-13D11-1726-SM-5IFGQ	43.58	High
GTEX-P78B-0426-SM-2I5F5	32.64	High
GTEX-1KXAM-1326-SM-E9TJW	48.09	High
GTEX-1GF9U-0426-SM-7RHHA	51.82	High
GTEX-131XF-5001-SM-7DHLY	40.89	High
GTEX-1IDJH-1026-SM-E9TKH	0.8511	Low
GTEX-1RMOY-0626-SM-E9TIE	46.1	High
GTEX-12WSG-0526-SM-5FQTH	51.64	High
GTEX-13RTJ-0726-SM-5QGQN	34.33	High
GTEX-1AX8Z-5007-SM-AHZ36	33.18	High
GTEX-1269C-0826-SM-5N9EM	9.632	Low
GTEX-1R9JW-0526-SM-EWRNK	36.77	High
GTEX-ZAB4-1026-SM-5HL7T	37.36	High
GTEX-13U4I-0826-SM-5SIBD	32.66	High
GTEX-1IKJJ-0826-SM-A96SP	1.213	Low
GTEX-1H1CY-0326-SM-9QEIZ	1.389	Low
GTEX-1LVAN-1726-SM-CNNR1	47.91	High
GTEX-1EN7A-0726-SM-7PBXT	3.166	Low
GTEX-N7MT-1326-SM-2I3FV	3.949	Low
GTEX-1F6IF-2526-SM-7P8TV	6.147	Low
GTEX-13O61-0526-SM-5J2M1	43.24	High
GTEX-14E1K-1026-SM-73KUR	33.71	High
GTEX-OIZH-0326-SM-2HMKC	40.01	High
GTEX-OXRO-2026-SM-2YUMZ	2.453	Low
GTEX-P4QS-0326-SM-2I3EU	3.39	Low
GTEX-17HHY-1426-SM-7EWDQ	9.08	Low
GTEX-1H3NZ-1126-SM-9WYT9	6.605	Low
GTEX-12ZZW-1026-SM-5GCMM	1.616	Low
GTEX-15DDE-1126-SM-6LLHN	9.217	Low
GTEX-1S3DN-0726-SM-E9TIO	45.24	High
GTEX-1C2JI-0526-SM-7EWEQ	44.22	High
GTEX-1CB4I-1626-SM-7RHGV	43.93	High
GTEX-1I1GP-0826-SM-A96SD	3.945	Low
GTEX-UPK5-0326-SM-CYPR4	41.27	High
GTEX-18465-0926-SM-731AY	6.857	Low
GTEX-111YS-0426-SM-5987O	38.82	High
GTEX-1LGRB-1126-SM-CNPP2	36.79	High
GTEX-1HCUA-0526-SM-A9SMH	34.08	High
GTEX-15DYW-1126-SM-6LPK5	6.355	Low
GTEX-SE5C-0626-SM-2XCDV	43.8	High
GTEX-SNMC-0126-SM-2XCFO	8.682	Low
GTEX-P44G-0826-SM-2I5ES	8.354	Low
GTEX-18D9U-1126-SM-72D5Y	39.63	High
GTEX-117YX-1126-SM-5H128	41.15	High
GTEX-13FH7-0926-SM-5J2MR	33.38	High
GTEX-1J8Q2-1226-SM-A9G2W	9.36	Low
GTEX-146FH-1026-SM-5RQIF	38.65	High
GTEX-YJ8O-0926-SM-EAZ2Z	4.477	Low
GTEX-14E7W-1226-SM-5RQIU	2.588	Low
GTEX-13X6I-1426-SM-5SI9Z	43.34	High
GTEX-17HII-1326-SM-7IGOB	1.952	Low
GTEX-1K9T9-1126-SM-D3L9E	2.64	Low
GTEX-1N2EF-2826-SM-E6CQF	9.687	Low
GTEX-147F4-1226-SM-5NQAY	5.016	Low
GTEX-14A5I-1226-SM-5NQBW	1.538	Low
GTEX-PSDG-0926-SM-2I5FP	44.12	High
GTEX-132QS-0426-SM-5KLZ6	38.89	High
GTEX-1I1GV-1326-SM-A96SE	4.856	Low
GTEX-11DXY-0826-SM-5EGGR	5.197	Low
GTEX-1JMPZ-1426-SM-CJI3C	34.62	High
GTEX-1HSMQ-0226-SM-C1YQL	40.55	High
GTEX-13O21-2326-SM-5MR3X	34.18	High
GTEX-S33H-0526-SM-COH1W	9.962	Low
GTEX-RN64-0826-SM-2TC62	6.067	Low
GTEX-1O97I-0826-SM-E8VNE	1.812	Low
GTEX-1GN2E-1326-SM-9KNVG	1.972	Low
GTEX-1B8KE-0126-SM-793AM	38.97	High
GTEX-11TT1-1326-SM-5PNYM	6.349	Low
GTEX-1LC47-1026-SM-D3LAH	3.441	Low
GTEX-1399S-1026-SM-5KLZ9	33.47	High
GTEX-17F9Y-1326-SM-7MGW9	10.45	Low
GTEX-1RAZS-0826-SM-E76QP	1.427	Low
GTEX-1EX96-2526-SM-7RHGW	0.695	Low
GTEX-1314G-0126-SM-5LZUL	33.85	High
GTEX-117YW-0326-SM-5N9CY	6.24	Low
GTEX-1211K-0626-SM-5FQUZ	39.64	High

## Sheet: Differential Expression 
GENE	L2FC	P-VALUE	P-ADJ	DIRECTION
NFE2L1	1.50839	4.41211e-147	8.38037e-143	UP
KLHDC2	1.39873	1.47877e-132	1.40439e-128	UP
ARIH2	1.25405	3.24837e-125	2.05665e-121	UP
ALDH2	1.63797	4.09e-122	1.94214e-118	UP
DCAF11	1.03957	1.64139e-119	6.12822e-116	UP
PHKA2	1.11423	1.93584e-119	6.12822e-116	UP
ALDH6A1	2.10319	1.11986e-118	3.03867e-115	UP
GPD1L	2.44776	3.94957e-118	9.37726e-115	UP
ARPC5	-1.011	6.89892e-118	1.45598e-114	DOWN
PRUNE1	1.31494	4.40381e-117	8.3646e-114	UP
HSD17B4	1.34084	1.4778e-114	2.55176e-111	UP
ERLIN1	-1.06027	1.65735e-114	2.6233e-111	DOWN
CEP85	2.00725	6.34361e-112	9.26851e-109	UP
HIBADH	1.54649	2.44132e-111	3.31217e-108	UP
PAIP2B	2.35632	3.64292e-108	4.6129e-105	UP
MOAP1	1.35821	1.47168e-107	1.74707e-104	UP
ACAT1	2.04295	3.59934e-107	4.02152e-104	UP
PRPF40B	0.849965	4.21495e-107	4.44771e-104	UP
PHYH	1.75045	4.39635e-106	4.39496e-103	UP
PTGR2	1.75907	5.71324e-106	5.42586e-103	UP
SOX4	-1.79852	3.18141e-105	2.87751e-102	DOWN
ETFDH	2.2648	1.03446e-104	8.93111e-102	UP
RAI14	-1.70158	2.52224e-104	2.08293e-101	DOWN
PRKAG1	1.10716	4.70706e-104	3.72525e-101	UP
OPLAH	1.89307	5.73829e-104	4.35972e-101	UP
BCKDHB	1.74226	1.58207e-103	1.15576e-100	UP
SIAE	1.53735	2.85341e-102	2.00732e-99	UP
PCCA	1.80751	4.94968e-102	3.35765e-99	UP
AKAP1	1.76246	5.3598e-102	3.51049e-99	UP
TRMT2B	1.03224	9.10609e-102	5.76537e-99	UP
NEK9	0.712903	1.96768e-101	1.20562e-98	UP
TGFB1I1	-1.33513	1.19838e-100	7.11314e-98	DOWN
CPT2	1.67888	3.21508e-100	1.85052e-97	UP
NECAP2	-1.36051	4.89031e-100	2.73196e-97	DOWN
CMTM3	-1.73902	1.25164e-99	6.79245e-97	DOWN
MLYCD	2.02496	1.4991e-99	7.9094e-97	UP
FMNL3	-1.51952	1.64365e-99	8.4377e-97	DOWN
TCF3	-1.01677	2.92748e-99	1.46328e-96	DOWN
TIMMDC1	1.32546	4.94954e-99	2.41055e-96	UP
CAMKK2	-0.856515	5.16287e-99	2.45159e-96	DOWN
ASB16	1.72768	8.1716e-99	3.78564e-96	UP
CCDC141	2.96131	1.08304e-97	4.89792e-95	UP
PDZRN3	2.21924	2.34436e-97	1.03555e-94	UP
SLC25A12	1.77404	3.91668e-97	1.69076e-94	UP
STRADB	1.45406	5.33104e-97	2.25017e-94	UP
CFAP61	2.58128	4.53473e-96	1.87245e-93	UP
WDR31	2.15829	5.68391e-96	2.29703e-93	UP
ASB8	1.21109	1.9234e-95	7.61104e-93	UP
RAP1GAP2	1.66988	3.6793e-95	1.42622e-92	UP
CDC42EP1	-1.67211	4.15088e-95	1.57684e-92	DOWN
EVA1B	-1.72042	9.33644e-95	3.47718e-92	DOWN
TXLNB	2.74691	3.90468e-94	1.42626e-91	UP
POLR3GL	0.852077	9.50554e-94	3.40657e-91	UP
PINK1	1.68334	3.26392e-93	1.14805e-90	UP
PPP1R12B	2.10249	4.14423e-93	1.43119e-90	UP
B4GAT1	1.0621	4.91157e-93	1.6659e-90	UP
PFKM	2.24095	3.49829e-92	1.16573e-89	UP
TGFBR1	-1.07691	4.06093e-92	1.32988e-89	DOWN
NUBPL	1.5012	8.45223e-92	2.72105e-89	UP
VOPP1	-0.964286	1.20808e-91	3.82437e-89	DOWN
PEX19	0.88511	1.35569e-91	4.2213e-89	UP
CDK5RAP2	0.926489	4.82546e-91	1.4783e-88	UP
ACACB	1.51482	6.16144e-91	1.85763e-88	UP
SERP1	-1.00777	2.3016e-90	6.83073e-88	DOWN
NMI	-1.38977	2.37858e-90	6.95057e-88	DOWN
OBSL1	1.33787	2.58994e-90	7.45353e-88	UP
SCARF2	-1.72123	2.63904e-90	7.48148e-88	DOWN
COG1	0.842941	3.19033e-90	8.91133e-88	UP
MEGF8	1.05589	4.22975e-90	1.16435e-87	UP
PRKN	1.88893	7.11858e-90	1.93158e-87	UP
PTBP1	-1.0899	1.02706e-89	2.74759e-87	DOWN
SHISA5	-1.2856	2.91267e-89	7.68379e-87	DOWN
HHIPL1	-1.64783	3.0607e-89	7.96368e-87	DOWN
KLHL38	3.92956	4.03684e-89	1.03616e-86	UP
MTIF3	1.13792	5.55164e-89	1.40597e-86	UP
SCAPER	1.53489	6.09987e-89	1.52449e-86	UP
CDR2	-1.40068	6.35568e-89	1.56779e-86	DOWN
LYSMD2	-1.21761	8.57977e-89	2.08929e-86	DOWN
SDHC	1.1021	1.16321e-88	2.7967e-86	UP
AK3	1.49029	2.06831e-88	4.91069e-86	UP
FYCO1	1.63048	2.43104e-88	5.70063e-86	UP
GALNT10	-0.921431	5.04957e-88	1.16965e-85	DOWN
CTNNA3	2.51974	6.38538e-88	1.46125e-85	UP
RCE1	-1.28491	6.88741e-88	1.55737e-85	DOWN
AUH	1.30494	8.50439e-88	1.90038e-85	UP
SLC41A1	1.92923	1.3348e-87	2.94804e-85	UP
MCCC2	1.82341	2.43621e-87	5.31878e-85	UP
TMEM178B	2.56002	4.57895e-87	9.88326e-85	UP
PANK1	1.70261	4.93511e-87	1.05323e-84	UP
FKBP3	1.22837	5.00803e-87	1.05692e-84	UP
MAOB	2.06818	6.77964e-87	1.41508e-84	UP
SLC25A43	-1.21411	1.08394e-86	2.23786e-84	DOWN
NUDT6	1.60871	1.2596e-86	2.57257e-84	UP
NT5DC1	1.57079	1.30894e-86	2.6449e-84	UP
CNRIP1	-1.31059	2.09431e-86	4.18729e-84	DOWN
TLCD3A	-1.5215	2.28306e-86	4.51714e-84	DOWN
HSDL2	1.8498	2.52816e-86	4.95051e-84	UP
GNB1	-0.582708	3.85286e-86	7.46747e-84	DOWN
CAPZA1	-0.963272	4.99224e-86	9.57804e-84	DOWN
COQ7	0.968491	5.14336e-86	9.7693e-84	UP
EFHC2	2.5577	6.97894e-86	1.31246e-83	UP
HADH	1.87256	7.97402e-86	1.48489e-83	UP
CIPC	1.34959	1.07335e-85	1.97934e-83	UP
RCN1	-1.23653	1.1327e-85	2.0687e-83	DOWN
SLC25A20	1.64117	1.51783e-85	2.74569e-83	UP
ALDH7A1	1.17484	2.1247e-85	3.80722e-83	UP
UQCRC2	1.76824	3.09622e-85	5.49623e-83	UP
AFG3L2	1.97887	5.31372e-85	9.34525e-83	UP
FITM2	2.23141	6.46908e-85	1.12728e-82	UP
TCP11L2	1.806	7.72484e-85	1.33387e-82	UP
LRRC2	2.20308	1.06681e-84	1.82549e-82	UP
MYO1E	-1.17565	1.51487e-84	2.56906e-82	DOWN
S100A11	-1.50288	1.52879e-84	2.56971e-82	DOWN
SMAGP	-1.44979	1.90799e-84	3.17898e-82	DOWN
LDHB	1.91474	2.57273e-84	4.24925e-82	UP
GDE1	1.45207	2.78746e-84	4.56423e-82	UP
NIPSNAP2	1.78922	2.87005e-84	4.65929e-82	UP
AFAP1	-1.32507	4.32367e-84	6.95965e-82	DOWN
FSCN1	-2.1003	4.9308e-84	7.87022e-82	DOWN
TAGLN2	-1.44067	5.60831e-84	8.87703e-82	DOWN
SIPA1	-1.29038	6.26146e-84	9.82894e-82	DOWN
GRM8	3.20441	1.19455e-83	1.85977e-81	UP
PPM1K	2.03938	1.31081e-83	2.02419e-81	UP
ADAL	1.52871	1.571e-83	2.40642e-81	UP
C2CD2	-1.16529	1.7137e-83	2.604e-81	DOWN
ASAH1	1.60024	3.33176e-83	5.02249e-81	UP
UBE4B	1.08165	5.13084e-83	7.67364e-81	UP
NRM	-1.23429	8.91609e-83	1.32306e-80	DOWN
PDK2	1.94029	1.40264e-82	2.06526e-80	UP
S100A16	-1.25326	1.79247e-82	2.61894e-80	DOWN
KRBA2	1.69568	3.07921e-82	4.46461e-80	UP
DNASE1L1	1.0271	4.40759e-82	6.34226e-80	UP
PLA2G12A	1.14243	5.26163e-82	7.51424e-80	UP
ARHGEF15	-1.7193	5.81351e-82	8.24044e-80	DOWN
PATJ	2.06395	7.7682e-82	1.09296e-79	UP
TMEM39B	-0.81933	9.99913e-82	1.3965e-79	DOWN
RAB34	-1.38508	1.08163e-81	1.4996e-79	DOWN
FLT4	-1.84268	1.56133e-81	2.14898e-79	DOWN
ACO2	2.66274	2.16801e-81	2.96253e-79	UP
TSHZ3	-1.41723	3.41863e-81	4.63811e-79	DOWN
ATL3	-1.02655	4.21098e-81	5.67258e-79	DOWN
RRBP1	-1.19616	4.7273e-81	6.32326e-79	DOWN
LMO2	-1.70693	6.66982e-81	8.8592e-79	DOWN
COL6A2	-1.46017	8.18169e-81	1.07919e-78	DOWN
ACAA2	1.84401	8.87466e-81	1.16252e-78	UP
PSMB8	-1.4795	1.02965e-80	1.33953e-78	DOWN
TMEM241	-1.14711	1.13097e-80	1.46134e-78	DOWN
PPM1F	-1.08624	1.92897e-80	2.4756e-78	DOWN
VDAC3	1.41257	2.13927e-80	2.72707e-78	UP
ABLIM1	1.36782	2.58336e-80	3.27122e-78	UP
RHOJ	-1.43822	3.07723e-80	3.87079e-78	DOWN
SDHA	1.82414	3.77287e-80	4.70875e-78	UP
MYLK3	2.57288	3.79298e-80	4.70875e-78	UP
FAM50B	1.21148	4.14922e-80	5.11755e-78	UP
TFDP2	1.03942	6.51513e-80	7.98377e-78	UP
VWA1	-1.62194	6.71926e-80	8.18113e-78	DOWN
HADHA	1.56003	6.93399e-80	8.3888e-78	UP
MFF	0.720006	7.651e-80	9.19767e-78	UP
PPM1L	1.55963	8.50164e-80	1.0156e-77	UP
STMN3	-1.73318	1.13749e-79	1.35034e-77	DOWN
COQ6	1.09877	1.21324e-79	1.43132e-77	UP
STAU2	1.19096	1.35669e-79	1.59068e-77	UP
TACC2	1.81656	2.56614e-79	2.99026e-77	UP
RAP1B	-0.956866	3.5074e-79	4.06217e-77	DOWN
TBC1D4	1.42085	3.81085e-79	4.38687e-77	UP
FKBP10	-1.65858	7.13148e-79	8.15996e-77	DOWN
PANK4	0.865393	8.32163e-79	9.46474e-77	UP
SDC3	-1.14613	8.50487e-79	9.61556e-77	DOWN
LIMCH1	1.36882	9.22502e-79	1.0368e-76	UP
LBR	-1.00842	1.53922e-78	1.71976e-76	DOWN
COLGALT1	-1.02167	1.74787e-78	1.94147e-76	DOWN
TWF1	-0.973431	1.932e-78	2.13351e-76	DOWN
ARPC1B	-1.18722	2.14609e-78	2.35623e-76	DOWN
COPS5	1.13207	2.8265e-78	3.08543e-76	UP
KDELR2	-0.816695	3.27182e-78	3.55114e-76	DOWN
ACOT2	1.89719	3.5435e-78	3.82416e-76	UP
AP3S2	0.914183	4.39531e-78	4.71664e-76	UP
MCCC1	1.6834	4.73825e-78	5.05609e-76	UP
MCEE	1.04267	4.78612e-78	5.07864e-76	UP
LSP1	-2.26659	5.28978e-78	5.55252e-76	DOWN
GLIPR2	-1.61483	5.29118e-78	5.55252e-76	DOWN
CAVIN1	-0.951207	6.04931e-78	6.31322e-76	DOWN
EPM2AIP1	0.865059	9.00266e-78	9.34407e-76	UP
FXYD5	-1.41914	1.19415e-77	1.2327e-75	DOWN
CNBP	0.892644	1.874e-77	1.92404e-75	UP
MAN2A2	0.993548	2.12301e-77	2.16798e-75	UP
EPM2A	1.75501	2.68726e-77	2.72951e-75	UP
NFU1	1.03381	2.72929e-77	2.75745e-75	UP
IL10RB	-0.941379	3.11829e-77	3.1338e-75	DOWN
ATP5F1A	1.83015	3.29315e-77	3.29053e-75	UP
PTCD3	0.946906	3.30889e-77	3.29053e-75	UP
LASP1	-1.21237	3.32749e-77	3.29178e-75	DOWN
BCL10	-1.04842	3.38267e-77	3.32904e-75	DOWN
PDHB	1.43088	3.67339e-77	3.59652e-75	UP
ACAD8	0.738674	4.53568e-77	4.41799e-75	UP
PLEKHA5	1.15902	4.99959e-77	4.82662e-75	UP
MEX3D	-1.34352	5.00603e-77	4.82662e-75	DOWN
HLA-B	-1.51836	5.85877e-77	5.62027e-75	DOWN
GNAQ	-1.14592	6.73997e-77	6.43312e-75	DOWN
TMSB10	-1.36704	8.50771e-77	8.07977e-75	DOWN
CAND2	1.91327	1.03073e-76	9.74013e-75	UP
TMLHE	1.48434	1.04114e-76	9.78977e-75	UP
MMUT	1.46931	1.19559e-76	1.11868e-74	UP
IDH3B	1.04624	1.20824e-76	1.12497e-74	UP
HADHB	2.09664	1.93707e-76	1.79476e-74	UP
SIRT5	1.21493	2.01424e-76	1.85721e-74	UP
PPP1R18	-1.35897	2.09415e-76	1.92156e-74	DOWN
FYN	-0.965313	2.24083e-76	2.04627e-74	DOWN
UQCC1	0.932296	2.82237e-76	2.56498e-74	UP
CHCHD7	0.883051	2.86498e-76	2.59131e-74	UP
MLH1	1.01523	2.99666e-76	2.69756e-74	UP
CMBL	1.48639	3.18326e-76	2.85202e-74	UP
ZHX2	0.800596	4.30738e-76	3.84105e-74	UP
LGALS9	-1.70259	4.33519e-76	3.84779e-74	DOWN
ELF4	-1.40644	5.06432e-76	4.47403e-74	DOWN
DIS3L	1.05405	5.43673e-76	4.7808e-74	UP
SGCD	2.15233	6.9378e-76	6.07265e-74	UP
PLXNB1	1.08671	8.62259e-76	7.51273e-74	UP
ALDH1L1	2.26696	8.78948e-76	7.62317e-74	UP
TMEM182	2.50862	9.5137e-76	8.21378e-74	UP
RNF123	1.1117	1.32709e-75	1.14058e-73	UP
CDCA4	-1.15134	1.68187e-75	1.43899e-73	DOWN
SLC30A9	1.11676	1.83415e-75	1.56224e-73	UP
GNAI2	-0.898184	2.31652e-75	1.96429e-73	DOWN
SH3GL1	-1.11395	2.7452e-75	2.31744e-73	DOWN
CDKL5	1.17431	3.15321e-75	2.6501e-73	UP
TPBG	-1.46038	3.44385e-75	2.88161e-73	DOWN
CLYBL	1.30611	3.51167e-75	2.92547e-73	UP
PTPN3	2.29337	3.7552e-75	3.11469e-73	UP
NFS1	0.931905	4.51872e-75	3.73168e-73	UP
BNIP3	1.40955	4.66731e-75	3.8377e-73	UP
SPRED1	-1.05008	5.12117e-75	4.19274e-73	DOWN
PIEZO1	-1.16033	5.99859e-75	4.89001e-73	DOWN
TPM4	-1.38683	6.20918e-75	5.04005e-73	DOWN
NUDT3	0.840867	6.61149e-75	5.34377e-73	UP
STK10	-1.09055	7.23054e-75	5.81936e-73	DOWN
MGAT1	-0.958533	7.34731e-75	5.88839e-73	DOWN
KIAA0319L	0.856312	7.93344e-75	6.33142e-73	UP
MLLT10	0.706266	8.00455e-75	6.36144e-73	UP
DCAF8	0.682633	8.65125e-75	6.84675e-73	UP
ECSCR	-1.579	8.75321e-75	6.89869e-73	DOWN
ATPAF1	1.43075	1.2517e-74	9.82428e-73	UP
EPDR1	1.68597	1.29635e-74	1.01329e-72	UP
SH3BGRL3	-1.475	1.39394e-74	1.0851e-72	DOWN
MRS2	1.21065	1.79922e-74	1.39487e-72	UP
MED25	0.970242	1.89381e-74	1.46224e-72	UP
PEX11A	1.61377	1.95429e-74	1.50283e-72	UP
PGRMC1	-0.964796	2.03221e-74	1.55645e-72	DOWN
KLHL7	1.88924	2.12169e-74	1.61845e-72	UP
FAM227B	1.23595	2.14859e-74	1.63241e-72	UP
SUOX	0.992478	2.63697e-74	1.99549e-72	UP
DPYSL3	-1.57074	2.85624e-74	2.15283e-72	DOWN
DHX35	1.02399	3.17482e-74	2.3835e-72	UP
TLNRD1	-1.52934	3.64031e-74	2.7222e-72	DOWN
SORBS1	1.86317	3.82305e-74	2.84765e-72	UP
CLCN4	1.89296	4.10955e-74	3.04909e-72	UP
KIF1C	1.25053	4.54286e-74	3.35747e-72	UP
PPP1R13B	0.940485	4.62555e-74	3.40533e-72	UP
ANO5	2.26203	5.28137e-74	3.87314e-72	UP
TMSB4X	-1.20714	5.60844e-74	4.09718e-72	DOWN
DCAF6	1.56071	5.81272e-74	4.23015e-72	UP
NLRX1	0.955768	6.28076e-74	4.55331e-72	UP
ORAI2	-1.45012	6.37254e-74	4.60228e-72	DOWN
FOXC2	-1.50566	6.53584e-74	4.70234e-72	DOWN
ETFA	1.60109	7.42085e-74	5.31893e-72	UP
BCKDHA	1.19759	7.64319e-74	5.4577e-72	UP
TMEM65	1.11875	7.82063e-74	5.56348e-72	UP
ANK2	1.60239	9.30497e-74	6.59472e-72	UP
KITLG	-1.51377	1.60588e-73	1.13391e-71	DOWN
EGFL7	-1.92766	2.08685e-73	1.46806e-71	DOWN
RDH14	0.863215	2.21957e-73	1.55567e-71	UP
MOCS2	1.16646	2.2743e-73	1.58816e-71	UP
PPP2R5C	0.899068	2.73591e-73	1.90351e-71	UP
PLS3	-1.09164	3.26046e-73	2.26019e-71	DOWN
GNG11	-1.56153	3.35332e-73	2.31611e-71	DOWN
TGFB1	-1.36615	5.38487e-73	3.7058e-71	DOWN
TM4SF1	-1.63518	8.31058e-73	5.68773e-71	DOWN
PEX7	1.33237	8.32467e-73	5.68773e-71	UP
AIFM1	1.82416	1.17255e-72	7.98259e-71	UP
RHOC	-1.02082	1.23597e-72	8.38431e-71	DOWN
DOK1	-1.23688	1.3877e-72	9.38004e-71	DOWN
LAPTM4B	1.76968	1.87924e-72	1.26575e-70	UP
TATDN3	1.15382	2.3108e-72	1.55093e-70	UP
ANXA2	-1.15188	2.37751e-72	1.59008e-70	DOWN
FRMD6	-1.44926	2.48276e-72	1.65465e-70	DOWN
ALDH5A1	1.48112	3.7567e-72	2.49492e-70	UP
CERCAM	-1.88646	4.32971e-72	2.86546e-70	DOWN
ANAPC16	0.967238	4.57537e-72	3.01752e-70	UP
CALCOCO2	0.93465	4.77527e-72	3.13846e-70	UP
MARCKS	-1.64797	5.08861e-72	3.33287e-70	DOWN
FAM171A1	-1.15489	5.2244e-72	3.41004e-70	DOWN
ADPGK	-1.00194	6.949e-72	4.52018e-70	DOWN
NDUFS1	1.96419	7.55262e-72	4.89606e-70	UP
PMPCB	0.963081	9.26849e-72	5.98795e-70	UP
EVA1A	-2.31797	9.93057e-72	6.39394e-70	DOWN
CASP10	-1.59649	1.08986e-71	6.99351e-70	DOWN
DECR1	1.61039	1.18956e-71	7.6076e-70	UP
ADRA1A	2.64372	1.23741e-71	7.88701e-70	UP
MAPK11	-1.48783	1.36647e-71	8.68049e-70	DOWN
PRXL2A	1.02723	1.40649e-71	8.90499e-70	UP
FHL2	2.13182	2.06176e-71	1.30103e-69	UP
IL32	-2.12598	2.34549e-71	1.47518e-69	DOWN
PRPS2	-1.24082	2.67736e-71	1.67834e-69	DOWN
NNT	2.00908	3.51847e-71	2.19835e-69	UP
TRPM7	1.04083	3.82479e-71	2.38191e-69	UP
PXDN	-1.35301	3.98282e-71	2.47221e-69	DOWN
TMEM243	-1.32845	4.6701e-71	2.88938e-69	DOWN
PRR5L	-1.94619	4.99336e-71	3.07801e-69	DOWN
FAM219B	0.863581	5.00739e-71	3.07801e-69	UP
PPP1R9B	-0.879604	5.24341e-71	3.21269e-69	DOWN
RNLS	1.39211	5.26828e-71	3.21755e-69	UP
STIM2	-1.08342	5.417e-71	3.29777e-69	DOWN
GHITM	1.54158	5.64805e-71	3.42744e-69	UP
MRPL45	0.965867	5.90371e-71	3.57118e-69	UP
ACAA1	1.01496	6.84464e-71	4.12721e-69	UP
NHSL2	-1.35195	7.16424e-71	4.30625e-69	DOWN
RIDA	1.42196	9.82596e-71	5.88752e-69	UP
SPRY4	-1.53859	1.01278e-70	6.04931e-69	DOWN
ADHFE1	1.36835	1.01766e-70	6.0594e-69	UP
DLST	0.992374	1.04652e-70	6.21177e-69	UP
COQ8A	1.70914	1.16323e-70	6.88301e-69	UP
PCCB	1.60268	1.29577e-70	7.64344e-69	UP
NDUFA5	1.41879	1.50178e-70	8.83122e-69	UP
ASB14	2.16122	1.5716e-70	9.21328e-69	UP
SIRT3	0.938182	1.59346e-70	9.3127e-69	UP
CS	1.59877	1.63426e-70	9.52184e-69	UP
MAP4K5	-0.755628	2.35458e-70	1.36768e-68	DOWN
TYMP	-1.83091	2.40404e-70	1.39215e-68	DOWN
ETFRF1	1.17566	2.47491e-70	1.42883e-68	UP
IRF9	-1.25777	2.76204e-70	1.58976e-68	DOWN
NIBAN2	-0.970624	2.7745e-70	1.59027e-68	DOWN
COL6A1	-1.18415	2.77967e-70	1.59027e-68	DOWN
VPS51	0.647123	3.12225e-70	1.7809e-68	UP
MINDY1	0.982467	3.15177e-70	1.79236e-68	UP
LAYN	-1.64704	3.73107e-70	2.11546e-68	DOWN
ABCB7	1.17293	4.31419e-70	2.4388e-68	UP
PLXND1	-1.15743	4.41501e-70	2.48839e-68	DOWN
ABRACL	-1.34493	4.50431e-70	2.53121e-68	DOWN
ZC3HAV1	-1.29023	4.55934e-70	2.55457e-68	DOWN
NPR1	-1.46442	5.44536e-70	3.04203e-68	DOWN
GOLM1	-0.996245	5.51853e-70	3.07387e-68	DOWN
CTHRC1	-2.99264	5.66456e-70	3.14598e-68	DOWN
ISCU	1.17025	6.86736e-70	3.80288e-68	UP
ACADSB	1.67402	6.92711e-70	3.82481e-68	UP
PXDC1	-1.2799	7.14691e-70	3.93474e-68	DOWN
SUCLA2	1.7297	8.72784e-70	4.79123e-68	UP
XXYLT1	-1.05435	9.13667e-70	5.00121e-68	DOWN
GCDH	1.34604	1.08658e-69	5.93059e-68	UP
SLFN11	-1.34702	1.23692e-69	6.73182e-68	DOWN
B3GALNT1	1.35607	1.3416e-69	7.28068e-68	UP
ETS1	-1.11645	1.41989e-69	7.6836e-68	DOWN
COMMD3	0.642588	1.74084e-69	9.39363e-68	UP
ATP5F1B	1.69597	1.92455e-69	1.03555e-67	UP
RAP2B	-1.12695	2.10815e-69	1.13113e-67	DOWN
P3H1	-1.17053	2.46884e-69	1.32094e-67	DOWN
NLRC5	-1.4759	3.14471e-69	1.67783e-67	DOWN
PTMA	-1.06149	3.37591e-69	1.79614e-67	DOWN
COX11	1.01018	3.85735e-69	2.04655e-67	UP
PHETA2	-1.2315	4.05488e-69	2.14536e-67	DOWN
PRDX3	1.50261	4.29804e-69	2.26769e-67	UP
DSC1	2.95555	4.84001e-69	2.54657e-67	UP
MFSD14B	-0.635757	5.03272e-69	2.64065e-67	DOWN
CLGN	2.33222	5.10229e-69	2.66978e-67	UP
ARPC4	-0.7647	5.45601e-69	2.84702e-67	DOWN
NUDT7	1.92336	6.7112e-69	3.4924e-67	UP
ANXA1	-1.22309	6.90513e-69	3.5835e-67	DOWN
ACADVL	1.13063	7.718e-69	3.99443e-67	UP
ARHGEF18	-0.704951	8.51478e-69	4.39483e-67	DOWN
TRIB3	-2.31861	8.85658e-69	4.55886e-67	DOWN
ADCY6	0.964305	9.09908e-69	4.67102e-67	UP
GNPAT	0.89817	9.61423e-69	4.92217e-67	UP
BMP1	-1.22241	9.77203e-69	4.98951e-67	DOWN
TST	1.29023	1.0618e-68	5.40692e-67	UP
ASB15	2.93143	1.08283e-68	5.49928e-67	UP
CARD16	-1.69282	1.17974e-68	5.97544e-67	DOWN
ASB11	2.37452	1.26489e-68	6.38971e-67	UP
BTBD1	1.3635	1.48731e-68	7.49336e-67	UP
SLC25A17	-0.839132	2.11569e-68	1.06076e-66	DOWN
DCP1B	-1.05777	2.11661e-68	1.06076e-66	DOWN
RAB32	-1.2303	2.28129e-68	1.14029e-66	DOWN
RETREG1	1.79367	2.51933e-68	1.25596e-66	UP
VWA7	2.19247	2.60158e-68	1.29357e-66	UP
IMMT	1.32985	2.64619e-68	1.31232e-66	UP
SDHD	1.27466	2.66688e-68	1.31726e-66	UP
CMTM6	-0.930891	2.67003e-68	1.31726e-66	DOWN
OPTN	0.803719	3.41937e-68	1.68258e-66	UP
FLI1	-1.31315	3.46496e-68	1.70061e-66	DOWN
UBE2J1	-0.84083	3.83398e-68	1.87687e-66	DOWN
BCL6B	-2.14405	4.31333e-68	2.1061e-66	DOWN
USP13	1.91863	4.61751e-68	2.24884e-66	UP
TRPV2	-1.10898	4.74634e-68	2.30568e-66	DOWN
KLHL11	1.88292	5.03443e-68	2.43939e-66	UP
PDE4DIP	2.12106	5.53537e-68	2.67529e-66	UP
ESAM	-1.34158	5.61657e-68	2.70764e-66	DOWN
JAG1	-1.04187	5.81699e-68	2.79689e-66	DOWN
HDAC7	-1.04579	5.84273e-68	2.79689e-66	DOWN
ABAT	1.93969	5.84587e-68	2.79689e-66	UP
SYDE1	-0.833657	6.9696e-68	3.32615e-66	DOWN
SNCAIP	-1.95423	7.08138e-68	3.37102e-66	DOWN
C8orf58	-1.25318	7.26875e-68	3.45157e-66	DOWN
CMYA5	2.23978	7.71435e-68	3.65402e-66	UP
ACTG1	-1.26274	8.07936e-68	3.81739e-66	DOWN
MAOA	2.07107	9.27008e-68	4.36913e-66	UP
SDHAF4	0.920544	9.40761e-68	4.42297e-66	UP
WFS1	1.03893	9.9844e-68	4.68256e-66	UP
ISCA1	0.898545	1.0273e-67	4.80606e-66	UP
LHFPL2	-1.23263	1.0317e-67	4.81478e-66	DOWN
RCN3	-1.73528	1.05778e-67	4.92439e-66	DOWN
NBL1	-1.69206	1.07134e-67	4.97532e-66	DOWN
PARM1	1.59987	1.13282e-67	5.248e-66	UP
SEL1L3	-1.34508	1.14477e-67	5.29047e-66	DOWN
EXT2	-0.532551	1.16626e-67	5.37669e-66	DOWN
PDE3A	1.84707	1.20944e-67	5.56224e-66	UP
RAB12	0.807828	1.35067e-67	6.19679e-66	UP
CRAT	0.915519	1.56257e-67	7.15166e-66	UP
AAK1	1.11756	1.78032e-67	8.12871e-66	UP
MSC	-1.86851	2.79498e-67	1.27309e-65	DOWN
MARVELD1	-1.42062	3.22346e-67	1.46474e-65	DOWN
NUMB	-0.634421	3.39656e-67	1.53972e-65	DOWN
ITPRIPL2	-0.991959	4.02971e-67	1.82239e-65	DOWN
HOXB2	-1.69828	4.1933e-67	1.89186e-65	DOWN
ATP1A2	2.13633	4.39193e-67	1.97679e-65	UP
PHKA1	1.11341	4.78974e-67	2.15074e-65	UP
PLCB3	-0.892628	4.85917e-67	2.17677e-65	DOWN
HIC1	-1.98321	5.71679e-67	2.55493e-65	DOWN
CHCHD4	1.21628	5.85753e-67	2.61169e-65	UP
SLC27A3	-1.50411	6.05272e-67	2.6924e-65	DOWN
LIMD2	-1.55429	6.75369e-67	2.99719e-65	DOWN
ELK3	-1.32435	7.15623e-67	3.16842e-65	DOWN
NAALADL1	-1.58363	7.50301e-67	3.31424e-65	DOWN
CASP1	-1.66259	1.21582e-66	5.35807e-65	DOWN
FBH1	0.702619	1.28424e-66	5.64648e-65	UP
COQ2	1.21821	1.5141e-66	6.64177e-65	UP
MYO1B	-1.02008	1.52222e-66	6.66201e-65	DOWN
CDH5	-1.47668	1.57746e-66	6.88787e-65	DOWN
STARD3	-0.887177	1.63807e-66	7.13613e-65	DOWN
AGPAT4	-1.35228	1.67455e-66	7.27835e-65	DOWN
EIF4EBP2	0.84332	1.78793e-66	7.75343e-65	UP
WWP1	1.34204	2.14576e-66	9.28396e-65	UP
PSMB9	-1.58343	2.24789e-66	9.70373e-65	DOWN
SMARCD1	-0.677334	2.97668e-66	1.28207e-64	DOWN
CLTA	-0.581388	3.09637e-66	1.3306e-64	DOWN
PLEKHG2	-1.31629	3.44401e-66	1.47665e-64	DOWN
LMOD3	2.26655	3.5355e-66	1.51246e-64	UP
EIF1B	1.45061	3.70226e-66	1.58024e-64	UP
CYFIP1	-0.714886	3.73756e-66	1.59173e-64	DOWN
VWA8	1.73028	4.13371e-66	1.7565e-64	UP
NDUFB5	1.22045	4.23531e-66	1.79566e-64	UP
MRC2	-1.95265	4.59707e-66	1.94469e-64	DOWN
ZDHHC20	-0.855697	4.76595e-66	2.01165e-64	DOWN
UBE3B	0.694042	4.93183e-66	2.07705e-64	UP
UBE2L6	-1.40158	5.051e-66	2.12254e-64	DOWN
EHD2	-1.19094	5.09168e-66	2.13491e-64	DOWN
SLC5A1	2.58381	6.574e-66	2.75037e-64	UP
NPTXR	1.34748	7.43775e-66	3.10489e-64	UP
PTPRN2	-1.51128	7.71467e-66	3.21343e-64	DOWN
ZNHIT6	-0.569285	9.95525e-66	4.13764e-64	DOWN
CRLF3	-0.83094	1.08653e-65	4.506e-64	DOWN
PCGF2	-1.13533	1.14296e-65	4.72973e-64	DOWN
TMEM132A	-1.52927	1.65925e-65	6.85125e-64	DOWN
CPNE2	-1.2626	1.79859e-65	7.4105e-64	DOWN
COX18	0.860025	1.85121e-65	7.61079e-64	UP
DHTKD1	1.38693	1.90447e-65	7.81287e-64	UP
KBTBD4	1.08403	2.1636e-65	8.85675e-64	UP
BTN2A1	-0.655306	2.20479e-65	8.99272e-64	DOWN
UQCRFS1	1.64212	2.20628e-65	8.99272e-64	UP
MLX	1.06476	2.25453e-65	9.1697e-64	UP
SHFL	-1.54097	2.31995e-65	9.41564e-64	DOWN
FAN1	1.17112	2.34245e-65	9.48669e-64	UP
RMDN1	1.01628	2.80224e-65	1.13246e-63	UP
QDPR	0.992272	2.87917e-65	1.16108e-63	UP
CD93	-1.40656	3.03251e-65	1.22033e-63	DOWN
SLC2A6	-1.31675	3.06257e-65	1.22982e-63	DOWN
TMEM255B	-1.7441	3.09894e-65	1.2418e-63	DOWN
SERPINE2	-2.39087	3.51422e-65	1.40363e-63	DOWN
NETO2	-1.60409	3.51758e-65	1.40363e-63	DOWN
VIM	-1.34296	3.7897e-65	1.50905e-63	DOWN
PI4K2B	-0.896992	4.05534e-65	1.60916e-63	DOWN
PROB1	1.51593	4.05805e-65	1.60916e-63	UP
CLEC2B	-1.7034	4.36187e-65	1.72603e-63	DOWN
GOT1	2.11158	4.46361e-65	1.76262e-63	UP
ABI3	-1.59096	4.60516e-65	1.81474e-63	DOWN
KIAA0232	1.28153	5.38473e-65	2.11755e-63	UP
MYD88	-1.0018	5.96675e-65	2.34099e-63	DOWN
MRPS27	1.00162	5.97757e-65	2.34099e-63	UP
ARAP3	-1.50325	6.10616e-65	2.38643e-63	DOWN
UBR3	1.4434	6.25234e-65	2.43854e-63	UP
PIGP	0.944781	8.62585e-65	3.35737e-63	UP
TNFRSF10D	-2.0432	9.23863e-65	3.58852e-63	DOWN
STX6	-0.758632	9.28715e-65	3.6e-63	DOWN
VPS45	0.773366	9.39702e-65	3.63517e-63	UP
COA1	0.62009	9.61172e-65	3.71067e-63	UP
RASIP1	-1.65749	9.95586e-65	3.83573e-63	DOWN
PIK3R6	-2.38361	1.03697e-64	3.98709e-63	DOWN
VASP	-1.08738	1.24602e-64	4.78119e-63	DOWN
NCOA4	1.32053	1.3247e-64	5.07286e-63	UP
PLIN5	1.85222	1.45723e-64	5.56912e-63	UP
RIMKLA	1.85165	1.65174e-64	6.29982e-63	UP
GBP1	-1.91771	1.89323e-64	7.20642e-63	DOWN
DKK3	1.63225	1.90401e-64	7.23294e-63	UP
TCIRG1	-1.25862	1.93568e-64	7.33859e-63	DOWN
TMEM214	-0.650911	2.05342e-64	7.76946e-63	DOWN
MAMLD1	-1.60128	2.40943e-64	9.08154e-63	DOWN
MPZL1	-1.01285	2.40976e-64	9.08154e-63	DOWN
EHHADH	1.86074	2.65993e-64	1.00045e-62	UP
NBAS	0.775901	2.69088e-64	1.01009e-62	UP
TANC2	-1.20291	2.71285e-64	1.01633e-62	DOWN
ANKDD1A	-1.3858	2.91903e-64	1.09005e-62	DOWN
KANK1	1.36845	2.9211e-64	1.09005e-62	UP
IFNAR1	-0.602813	3.28084e-64	1.22189e-62	DOWN
TCF4	-1.20767	3.30033e-64	1.22674e-62	DOWN
ALAD	1.48728	3.61733e-64	1.34194e-62	UP
WDFY1	-0.784491	3.63918e-64	1.34742e-62	DOWN
NAB2	-1.18182	4.17459e-64	1.54265e-62	DOWN
CORO1B	-0.902722	4.52517e-64	1.66895e-62	DOWN
LURAP1L	-1.81233	4.56972e-64	1.68212e-62	DOWN
QRSL1	0.972888	5.10243e-64	1.87142e-62	UP
RCC2	-1.03271	5.1037e-64	1.87142e-62	DOWN
YEATS2	-0.782662	5.24248e-64	1.91861e-62	DOWN
PROSER2	-1.47145	8.64271e-64	3.15692e-62	DOWN
ATP6V1H	0.852396	8.66709e-64	3.15974e-62	UP
CUL4A	1.01449	9.14585e-64	3.3279e-62	UP
LARP7	0.779269	1.0486e-63	3.80824e-62	UP
GFOD2	-0.581085	1.14121e-63	4.13665e-62	DOWN
BOK	-1.48409	1.17536e-63	4.25235e-62	DOWN
ACBD5	1.39102	1.30967e-63	4.72924e-62	UP
OSTF1	-0.701546	1.44958e-63	5.22454e-62	DOWN
IFT22	0.924455	1.45916e-63	5.2491e-62	UP
LOXL2	-1.97206	1.52257e-63	5.46686e-62	DOWN
OAF	-1.65634	1.52993e-63	5.48291e-62	DOWN
GRHPR	0.773212	1.6684e-63	5.9679e-62	UP
SERPINH1	-2.19243	1.70165e-63	6.07539e-62	DOWN
ATP2A2	2.26564	1.7249e-63	6.14684e-62	UP
DMTN	1.10356	1.85572e-63	6.60065e-62	UP
MRPS9	1.25921	1.88162e-63	6.68029e-62	UP
CDC42EP2	-1.39981	1.96012e-63	6.94598e-62	DOWN
RAB36	-1.47026	2.10493e-63	7.44525e-62	DOWN
GSTM4	0.880358	2.17988e-63	7.69602e-62	UP
MKRN1	0.602628	2.2447e-63	7.91018e-62	UP
C1orf54	-1.60722	2.62256e-63	9.22462e-62	DOWN
GLIS2	-1.25651	2.70251e-63	9.48827e-62	DOWN
DBN1	-1.39287	3.37853e-63	1.18398e-61	DOWN
TMX1	-0.812852	3.55298e-63	1.24282e-61	DOWN
CLASP1	0.751783	3.64231e-63	1.27173e-61	UP
SSBP4	-1.18363	3.81646e-63	1.33009e-61	DOWN
PNPLA2	0.989846	3.98178e-63	1.38516e-61	UP
PRKD3	-0.846335	4.11353e-63	1.42838e-61	DOWN
AMIGO1	1.15174	4.46576e-63	1.54786e-61	UP
ALDOC	1.98199	4.81799e-63	1.6669e-61	UP
PLK3	-1.71753	5.23949e-63	1.80943e-61	DOWN
MLIP	2.28774	5.31553e-63	1.83236e-61	UP
SELENOF	-0.624932	5.51619e-63	1.89809e-61	DOWN
CLEC11A	-1.84423	5.81297e-63	1.99659e-61	DOWN
MYO10	-1.41403	6.49191e-63	2.22576e-61	DOWN
IGBP1	0.713974	6.59392e-63	2.25667e-61	UP
BST2	-1.66095	7.36786e-63	2.517e-61	DOWN
SMURF2	-0.74059	7.66995e-63	2.61549e-61	DOWN
PPP1R3A	2.5673	7.83045e-63	2.66544e-61	UP
CORIN	2.35462	8.23773e-63	2.79906e-61	UP
NOTCH1	-1.20004	8.64336e-63	2.93164e-61	DOWN
TNS1	0.965605	8.67847e-63	2.93831e-61	UP
SATB1	1.05983	9.93656e-63	3.35827e-61	UP
ARFGEF2	1.01059	1.18237e-62	3.98897e-61	UP
LIAS	0.985286	1.22096e-62	4.11188e-61	UP
PLSCR3	-0.810187	1.25358e-62	4.21424e-61	DOWN
NDUFV1	1.20967	1.26199e-62	4.23504e-61	UP
FUNDC1	1.06568	1.38338e-62	4.6342e-61	UP
C11orf45	1.88034	1.43884e-62	4.80563e-61	UP
CHMP3	0.614772	1.43962e-62	4.80563e-61	UP
SFT2D2	-0.725488	1.75099e-62	5.8348e-61	DOWN
OXSM	0.994315	1.85718e-62	6.17781e-61	UP
IFFO2	-1.15777	2.02993e-62	6.74065e-61	DOWN
FBXL5	0.856188	2.23532e-62	7.4097e-61	UP
PTPN12	-0.912168	2.33492e-62	7.72638e-61	DOWN
RYR2	2.39064	2.5569e-62	8.44622e-61	UP
CMTM7	-1.42864	2.6413e-62	8.70988e-61	DOWN
PDCD6	-0.433042	2.86435e-62	9.42904e-61	DOWN
MITF	1.3719	3.04645e-62	1.00111e-60	UP
MTIF2	1.26705	3.06376e-62	1.00506e-60	UP
DBI	1.09362	3.72252e-62	1.21906e-60	UP
TNFRSF14	-1.66539	3.92916e-62	1.28452e-60	DOWN
DIPK2A	-0.957562	4.07893e-62	1.33119e-60	DOWN
SVIL	1.70077	4.09809e-62	1.33515e-60	UP
PPA2	0.918106	5.00389e-62	1.62746e-60	UP
NEDD4	-0.925633	5.15568e-62	1.67397e-60	DOWN
ACE	-2.87444	5.84933e-62	1.89594e-60	DOWN
HACD3	-0.68756	6.60857e-62	2.13839e-60	DOWN
WDTC1	0.575045	7.31268e-62	2.36219e-60	UP
DUSP6	-1.74126	7.6533e-62	2.46803e-60	DOWN
WIPF2	-0.450586	9.00835e-62	2.90008e-60	DOWN
CYTH3	-0.895185	9.96578e-62	3.20288e-60	DOWN
EIF4B	0.843188	1.14067e-61	3.65977e-60	UP
NOVA2	-1.47556	1.21825e-61	3.90209e-60	DOWN
SRGAP2	-1.12649	1.45683e-61	4.65841e-60	DOWN
BACE2	-1.1554	1.60651e-61	5.12842e-60	DOWN
ACO1	1.06565	1.6105e-61	5.13251e-60	UP
C17orf67	-1.88415	2.22063e-61	7.0651e-60	DOWN
NDRG2	0.834543	2.42231e-61	7.69387e-60	UP
CHPT1	1.53441	2.65777e-61	8.42765e-60	UP
HHEX	-1.47928	2.75502e-61	8.72146e-60	DOWN
NDUFS2	1.26636	2.90547e-61	9.18245e-60	UP
MYZAP	2.12233	2.99951e-61	9.46391e-60	UP
C6orf89	0.602283	3.1472e-61	9.9134e-60	UP
UBXN8	-0.865584	3.58878e-61	1.12856e-59	DOWN
ROBO4	-1.36818	3.73719e-61	1.17329e-59	DOWN
PNPLA4	1.30967	3.94391e-61	1.23615e-59	UP
PDGFB	-1.48014	4.15436e-61	1.29997e-59	DOWN
SMIM30	1.27934	4.2915e-61	1.34067e-59	UP
ECI2	1.09681	4.45532e-61	1.38956e-59	UP
MAGEH1	-0.761162	4.57359e-61	1.42411e-59	DOWN
CLIP2	-1.06208	4.65371e-61	1.44669e-59	DOWN
CALHM2	-1.14487	4.77624e-61	1.48116e-59	DOWN
CDCA7L	1.87229	4.78021e-61	1.48116e-59	UP
SLC8A1	2.07279	4.80363e-61	1.486e-59	UP
TARS2	0.867331	4.81732e-61	1.48781e-59	UP
HRC	1.80732	6.48304e-61	1.99901e-59	UP
SPON2	-1.6572	6.69388e-61	2.06067e-59	DOWN
KCTD15	-1.30991	6.91057e-61	2.12394e-59	DOWN
EMP3	-1.17458	6.99532e-61	2.14651e-59	DOWN
HLX	-1.64902	8.55114e-61	2.61968e-59	DOWN
FHL3	-1.21548	8.57562e-61	2.62295e-59	DOWN
LIPA	-0.998782	8.87922e-61	2.71145e-59	DOWN
TNFRSF4	-2.69807	9.49225e-61	2.89399e-59	DOWN
PHKG1	2.23465	9.5836e-61	2.91716e-59	UP
RAF1	0.888634	9.99157e-61	3.03648e-59	UP
GPSM3	-1.54217	1.03518e-60	3.14093e-59	DOWN
CAT	1.19007	1.06449e-60	3.22435e-59	UP
CPT1B	1.71315	1.06607e-60	3.22435e-59	UP
CNN3	-1.03599	1.09389e-60	3.30325e-59	DOWN
MYOM2	2.17633	1.15584e-60	3.48476e-59	UP
CACNA2D3	1.90721	1.27421e-60	3.83556e-59	UP
MTHFD1	1.40442	1.32163e-60	3.97199e-59	UP
AGPAT3	0.911529	1.34475e-60	4.0351e-59	UP
COQ9	1.29979	1.52631e-60	4.57267e-59	UP
TTC39B	-1.25138	1.59375e-60	4.76721e-59	DOWN
RHOQ	1.11423	1.6975e-60	5.06955e-59	UP
MRPL16	0.941672	1.77639e-60	5.29682e-59	UP
NRN1	-1.40912	1.85491e-60	5.52228e-59	DOWN
NHLRC2	0.947869	1.99032e-60	5.91616e-59	UP
TRIM38	-1.12485	2.06821e-60	6.13806e-59	DOWN
ADAM23	1.68166	2.13689e-60	6.33201e-59	UP
MT-CO3	-2.12208	2.26713e-60	6.70745e-59	DOWN
SHROOM1	-1.50931	2.29159e-60	6.76929e-59	DOWN
SP140L	-1.14135	2.44121e-60	7.20004e-59	DOWN
C11orf80	-1.86302	2.4873e-60	7.32462e-59	DOWN
SOX8	-2.1298	2.49138e-60	7.32527e-59	DOWN
MAP3K11	-1.29534	2.63967e-60	7.7493e-59	DOWN
IDE	0.904191	2.66914e-60	7.8237e-59	UP
TNFAIP8L1	-1.42606	2.89507e-60	8.47288e-59	DOWN
GLI2	-1.7546	3.12822e-60	9.14114e-59	DOWN
ARHGEF9	1.09882	3.14002e-60	9.16154e-59	UP
ACOX1	0.89194	3.28764e-60	9.57753e-59	UP
FBXO40	2.52177	3.3089e-60	9.62469e-59	UP
TMEM44	-1.42349	3.81895e-60	1.10913e-58	DOWN
FAM210B	0.692072	3.90619e-60	1.13273e-58	UP
PHACTR1	1.80016	3.93952e-60	1.14066e-58	UP
PPM1A	0.854905	3.99283e-60	1.15433e-58	UP
PDLIM7	-1.24964	4.16749e-60	1.20275e-58	DOWN
CHST14	-0.933423	4.17295e-60	1.20275e-58	DOWN
MAP3K5	1.26905	4.27912e-60	1.23148e-58	UP
RPL3	-1.06553	4.40516e-60	1.26583e-58	DOWN
TMC7	-1.52164	4.41775e-60	1.26753e-58	DOWN
NRP2	-1.58143	4.83633e-60	1.38554e-58	DOWN
MCAM	-0.970493	6.07409e-60	1.73752e-58	DOWN
B2M	-1.03436	6.08851e-60	1.73902e-58	DOWN
CLEC1A	-1.8434	6.66821e-60	1.90174e-58	DOWN
DDO	1.85229	6.71407e-60	1.91195e-58	UP
DCHS1	-1.25871	6.77158e-60	1.92544e-58	DOWN
SLC35G2	-1.34496	6.93728e-60	1.96961e-58	DOWN
KLHL5	-1.05271	7.40214e-60	2.09845e-58	DOWN
TNNI3K	2.04489	7.59547e-60	2.15005e-58	UP
TSTD2	1.04832	9.40501e-60	2.65832e-58	UP
CACNB3	-1.37073	9.81237e-60	2.76933e-58	DOWN
PGF	-1.60056	1.00612e-59	2.83536e-58	DOWN
ACSL1	1.66005	1.0107e-59	2.84402e-58	UP
PEBP1	1.00412	1.05088e-59	2.95272e-58	UP
MRPL44	1.21549	1.06279e-59	2.98178e-58	UP
GFM2	1.37055	1.06851e-59	2.9934e-58	UP
HSD3B7	-1.45212	1.12935e-59	3.1592e-58	DOWN
RIN1	-1.67263	1.16494e-59	3.25396e-58	DOWN
PIP5K1B	2.11583	1.30466e-59	3.63886e-58	UP
MT-ND4	-2.04033	1.42264e-59	3.96212e-58	DOWN
DERL2	-0.589568	1.51184e-59	4.20439e-58	DOWN
ANXA5	-0.928942	1.59114e-59	4.41845e-58	DOWN
GPI	1.04921	1.61379e-59	4.4748e-58	UP
SLC16A7	1.76826	1.70338e-59	4.71634e-58	UP
TMEM233	-2.41401	1.87509e-59	5.18421e-58	DOWN
MTA2	-0.792074	1.91973e-59	5.29991e-58	DOWN
C1orf43	0.797989	1.96848e-59	5.42659e-58	UP
LMTK2	0.952456	2.60273e-59	7.16468e-58	UP
GOT2	1.65142	2.69739e-59	7.4145e-58	UP
CXCL12	-1.62149	3.17623e-59	8.71811e-58	DOWN
GATAD2A	-0.777242	3.58992e-59	9.83939e-58	DOWN
COL5A1	-1.84985	3.68341e-59	1.00811e-57	DOWN
MFNG	-1.54005	3.93128e-59	1.0744e-57	DOWN
RFLNB	-1.44432	4.01089e-59	1.09458e-57	DOWN
TMOD3	-0.950496	4.72887e-59	1.28867e-57	DOWN
LOXL3	-1.32785	4.81359e-59	1.30988e-57	DOWN
RUSC2	-0.689675	5.04768e-59	1.37161e-57	DOWN
PREX2	-1.3494	5.41558e-59	1.46836e-57	DOWN
PGLS	-0.925824	5.4192e-59	1.46836e-57	DOWN
PPARA	1.43126	6.18563e-59	1.67364e-57	UP
TMEM87B	-0.874062	6.31779e-59	1.70697e-57	DOWN
SRGAP2C	-1.12458	7.14623e-59	1.92806e-57	DOWN
C11orf54	0.708366	7.57209e-59	2.04006e-57	UP
CRABP2	-2.49158	8.18188e-59	2.20123e-57	DOWN
ZDHHC18	-0.915479	9.11098e-59	2.44772e-57	DOWN
ACADM	1.70547	9.83934e-59	2.63967e-57	UP
PML	-0.988197	1.08093e-58	2.8958e-57	DOWN
APOL1	-1.34477	1.09022e-58	2.91658e-57	DOWN
FAM220A	0.838664	1.12189e-58	2.99707e-57	UP
LACTB2	1.36424	1.13859e-58	3.03741e-57	UP
FGF2	-1.01941	1.14907e-58	3.06108e-57	DOWN
CAPS2	1.21535	1.35521e-58	3.60517e-57	UP
PTK7	-1.65615	1.43043e-58	3.79995e-57	DOWN
KIRREL1	-0.938285	1.50787e-58	4.00006e-57	DOWN
SLC25A36	0.927806	1.59736e-58	4.23156e-57	UP
FDFT1	0.840363	1.61301e-58	4.26706e-57	UP
MYOM1	2.07929	1.70881e-58	4.5142e-57	UP
DNAJC5G	2.44142	1.85297e-58	4.88823e-57	UP
ZDHHC4	0.835143	1.86578e-58	4.91521e-57	UP
PEX1	0.871631	1.87534e-58	4.93355e-57	UP
LRRC8C	-0.973741	2.09443e-58	5.50231e-57	DOWN
MSI2	0.765912	2.1582e-58	5.66199e-57	UP
PTMS	-1.0314	2.20726e-58	5.78272e-57	DOWN
IER5L	-2.04007	2.24713e-58	5.87907e-57	DOWN
GTPBP8	0.973484	2.44358e-58	6.38423e-57	UP
PLAC9	-1.50786	2.55423e-58	6.66414e-57	DOWN
IKBKB	-0.774658	2.70262e-58	7.04164e-57	DOWN
RALGPS1	0.951313	2.83433e-58	7.37469e-57	UP
PROX1	2.06551	3.02992e-58	7.87282e-57	UP
SOX7	-1.75051	3.08164e-58	7.99627e-57	DOWN
CAP1	-0.753975	3.08658e-58	7.99815e-57	DOWN
FBXL17	1.31955	3.18415e-58	8.23975e-57	UP
PDE1C	1.47002	3.49966e-58	9.04387e-57	UP
KBTBD13	3.1198	3.58861e-58	9.26114e-57	UP
L2HGDH	1.66649	3.67641e-58	9.47487e-57	UP
SLC4A3	1.60663	3.68679e-58	9.48873e-57	UP
ASB4	2.45618	3.77683e-58	9.70732e-57	UP
ELMO3	-1.37077	3.82087e-58	9.80724e-57	DOWN
VAV2	-0.898671	4.01431e-58	1.02899e-56	DOWN
ALDH4A1	1.2516	4.73449e-58	1.21195e-56	UP
MRPS36	1.14682	4.81143e-58	1.22999e-56	UP
SEPTIN5	1.21512	5.17888e-58	1.32214e-56	UP
PABPC4L	-1.73961	5.6415e-58	1.43828e-56	DOWN
CLIC1	-1.06844	5.64893e-58	1.43828e-56	DOWN
POMGNT2	0.602403	5.76041e-58	1.4647e-56	UP
CEP164	-1.02381	5.7907e-58	1.47044e-56	DOWN
IQSEC3	-1.89384	6.1901e-58	1.56976e-56	DOWN
VKORC1	-0.783675	6.61109e-58	1.67428e-56	DOWN
VAMP5	-1.03528	7.3517e-58	1.85936e-56	DOWN
H2AZ2	0.676272	7.65278e-58	1.93294e-56	UP
PLCB1	-1.29362	7.74657e-58	1.95403e-56	DOWN
TMEM216	-0.910926	8.44267e-58	2.12679e-56	DOWN
BCL2L13	1.27333	8.61591e-58	2.16756e-56	UP
WIPF1	-0.888283	8.70507e-58	2.18709e-56	DOWN
SMOC2	-2.14984	8.76316e-58	2.19878e-56	DOWN
FAS	-1.38536	1.09112e-57	2.73315e-56	DOWN
TDRP	-1.43769	1.09217e-57	2.73315e-56	DOWN
MXRA8	-1.65886	1.09445e-57	2.73527e-56	DOWN
VILL	-1.47898	1.26811e-57	3.16511e-56	DOWN
DNAJC11	1.18775	1.38112e-57	3.44264e-56	UP
PIFO	1.63866	1.50506e-57	3.74668e-56	UP
GATA3	-1.75061	1.50783e-57	3.74866e-56	DOWN
RGS4	-2.75507	1.65588e-57	4.11134e-56	DOWN
FGD5	-1.16374	1.81782e-57	4.50752e-56	DOWN
GPANK1	0.620609	1.83658e-57	4.5481e-56	UP
LONP2	0.645726	2.01236e-57	4.97693e-56	UP
CUTC	0.96415	2.11318e-57	5.21946e-56	UP
CPT1C	-1.59908	2.2087e-57	5.44833e-56	DOWN
DLD	1.48905	2.22089e-57	5.46979e-56	UP
FXR1	0.890232	2.22317e-57	5.46979e-56	UP
CHCHD3	1.55205	2.26128e-57	5.55636e-56	UP
TXLNA	-0.73867	2.54393e-57	6.24282e-56	DOWN
NDUFB3	1.38657	2.60806e-57	6.39193e-56	UP
FH	1.61977	2.63593e-57	6.45192e-56	UP
LMF2	-0.839304	3.07288e-57	7.51175e-56	DOWN
DOK4	-1.15101	3.29852e-57	8.05296e-56	DOWN
PPP2R3A	1.81588	3.41307e-57	8.32194e-56	UP
SMYD2	1.64055	3.44228e-57	8.38239e-56	UP
NDUFB4	1.12439	3.52806e-57	8.58029e-56	UP
TSEN2	0.757853	3.6733e-57	8.92209e-56	UP
SLC35C1	-0.784566	3.90474e-57	9.47194e-56	DOWN
SFXN3	-1.08651	3.90966e-57	9.47194e-56	DOWN
ADI1	1.2246	4.01057e-57	9.70405e-56	UP
ARHGDIB	-1.07546	4.36286e-57	1.0543e-55	DOWN
MGLL	-1.41005	4.50595e-57	1.0875e-55	DOWN
DBT	1.30631	4.76835e-57	1.14937e-55	UP
PLAU	-2.02867	4.91513e-57	1.18269e-55	DOWN
FAM89A	-1.53696	4.91905e-57	1.18269e-55	DOWN
ACP6	0.992804	5.17309e-57	1.2422e-55	UP
SORBS2	1.96039	5.24038e-57	1.25677e-55	UP
ATP5PB	1.36092	5.76074e-57	1.37982e-55	UP
COX15	0.750155	6.5102e-57	1.55736e-55	UP
COL4A6	1.57358	6.60928e-57	1.57908e-55	UP
DOCK6	-1.316	7.58729e-57	1.81047e-55	DOWN
PRDX2	1.36332	8.06376e-57	1.92175e-55	UP
CARD8	-1.14378	8.53544e-57	2.03161e-55	DOWN
MED15	-0.518951	8.92502e-57	2.12167e-55	DOWN
CCDC85C	0.864129	9.14901e-57	2.1722e-55	UP
KY	2.79248	9.61774e-57	2.28064e-55	UP
CGAS	-1.98225	9.80629e-57	2.32245e-55	DOWN
INPP5A	1.03478	9.89753e-57	2.34114e-55	UP
TAP2	-1.15492	1.00589e-56	2.37635e-55	DOWN
SCAMP4	-0.654466	1.08039e-56	2.54918e-55	DOWN
SMG9	-0.811488	1.10448e-56	2.6028e-55	DOWN
NIPSNAP3B	1.30546	1.13549e-56	2.67256e-55	UP
PTPRA	-0.694141	1.17934e-56	2.77232e-55	DOWN
MTTP	2.21429	1.21098e-56	2.84318e-55	UP
FUT8	-0.941453	1.21319e-56	2.84486e-55	DOWN
MICB	-1.8295	1.38399e-56	3.24138e-55	DOWN
COMMD10	0.760272	1.39478e-56	3.26261e-55	UP
MTUS2	2.052	1.40533e-56	3.28325e-55	UP
FAM219A	-0.86072	1.44888e-56	3.38084e-55	DOWN
TMEM116	1.27116	1.51064e-56	3.52063e-55	UP
PRR3	-0.952782	1.724e-56	4.01294e-55	DOWN
LIMA1	-1.19244	1.76736e-56	4.10884e-55	DOWN
RASSF1	-1.55322	1.78109e-56	4.13571e-55	DOWN
LY6E	-1.55895	1.81557e-56	4.2106e-55	DOWN
DLL4	-1.90778	1.83715e-56	4.25548e-55	DOWN
FOXO4	0.852976	1.86642e-56	4.31799e-55	UP
MRPS33	1.19629	1.94788e-56	4.50097e-55	UP
EFHD2	-1.09869	2.04066e-56	4.70964e-55	DOWN
FKBP1A	-0.871047	2.1454e-56	4.94535e-55	DOWN
MFSD10	-0.953426	2.18631e-56	5.02791e-55	DOWN
BGN	-1.78399	2.18651e-56	5.02791e-55	DOWN
EXOC3L1	-1.55416	2.24941e-56	5.16629e-55	DOWN
TRADD	-0.761118	2.32998e-56	5.34488e-55	DOWN
PLPPR2	-0.91104	2.38304e-56	5.46e-55	DOWN
LRIG1	1.10009	2.62537e-56	6.00799e-55	UP
ADGRL4	-1.23804	3.05409e-56	6.98067e-55	DOWN
CORO2B	-1.17939	3.07833e-56	7.02761e-55	DOWN
MARCKSL1	-1.47044	3.16914e-56	7.22625e-55	DOWN
TCEAL7	-1.63262	3.33209e-56	7.5887e-55	DOWN
BNC2	-1.39771	3.40963e-56	7.75599e-55	DOWN
CNTROB	-0.708228	3.41974e-56	7.76968e-55	DOWN
ST7	0.649784	3.64136e-56	8.26332e-55	UP
IVD	0.926013	3.83459e-56	8.69144e-55	UP
CHST1	-1.44454	3.87307e-56	8.76818e-55	DOWN
DLAT	1.87747	3.9079e-56	8.8365e-55	UP
C6	2.37539	3.98597e-56	9.00233e-55	UP
GON7	0.922008	3.99619e-56	9.01469e-55	UP
NOL4L	-1.16681	4.05801e-56	9.14328e-55	DOWN
ZNF658	1.38672	4.10143e-56	9.23015e-55	UP
CCDC91	1.05762	4.61557e-56	1.03749e-54	UP
PRKD2	-1.2773	4.77576e-56	1.07223e-54	DOWN
GJC2	-1.85671	4.90718e-56	1.10044e-54	DOWN
BBS2	0.941909	5.3236e-56	1.19241e-54	UP
MCUB	-1.48672	5.59814e-56	1.25243e-54	DOWN
MEF2B	-1.56258	6.15568e-56	1.37554e-54	DOWN
AIG1	1.0899	6.66898e-56	1.48849e-54	UP
CEP63	0.846916	6.85368e-56	1.52792e-54	UP
DUSP3	1.23947	6.91192e-56	1.5391e-54	UP
MORC4	-1.01875	7.38013e-56	1.64143e-54	DOWN
VEZF1	0.524863	7.78659e-56	1.72981e-54	UP
MIA2	0.790411	7.81748e-56	1.73464e-54	UP
MT-ATP6	-1.95224	8.22378e-56	1.82267e-54	DOWN
TKTL1	2.11354	8.5048e-56	1.88275e-54	UP
LFNG	-2.32426	8.93621e-56	1.97595e-54	DOWN
TCEA3	1.32899	9.16851e-56	2.02496e-54	UP
MYCN	-2.46865	1.00921e-55	2.22635e-54	DOWN
ACOT13	1.05698	1.05982e-55	2.33529e-54	UP
HLA-A	-1.0272	1.12619e-55	2.47866e-54	DOWN
EIF4E3	0.924642	1.13634e-55	2.4981e-54	UP
TSPAN13	-1.10907	1.14513e-55	2.51451e-54	DOWN
SKP1	0.708113	1.18678e-55	2.60296e-54	UP
CHD3	-1.02503	1.19071e-55	2.60859e-54	DOWN
TOMM40L	1.08157	1.28908e-55	2.81999e-54	UP
DDX1	1.15418	1.29018e-55	2.81999e-54	UP
PLEKHO2	-1.39017	1.31399e-55	2.86872e-54	DOWN
MYOM3	2.1225	1.3329e-55	2.90667e-54	UP
GAREM2	-1.22602	1.34363e-55	2.9267e-54	DOWN
HLA-E	-1.38765	1.34872e-55	2.93443e-54	DOWN
KCTD10	-0.719832	1.36086e-55	2.95747e-54	DOWN
ATP5F1C	1.39362	1.37945e-55	2.99442e-54	UP
TADA2B	0.663881	1.40856e-55	3.05413e-54	UP
NOTCH4	-1.37051	1.4361e-55	3.11031e-54	DOWN
VPS13A	0.883082	1.44523e-55	3.12427e-54	UP
RILPL1	1.47018	1.44584e-55	3.12427e-54	UP
SPHKAP	2.57133	1.46052e-55	3.1524e-54	UP
TEP1	-0.663579	1.52142e-55	3.28013e-54	DOWN
TMEM14C	0.573529	1.76347e-55	3.79766e-54	UP
EML4	-1.20773	1.76936e-55	3.80603e-54	DOWN
DSTN	1.14656	1.81367e-55	3.89693e-54	UP
IARS2	1.20717	2.02112e-55	4.33777e-54	UP
KCTD5	-0.533922	2.15725e-55	4.6247e-54	DOWN
QPCT	-1.8028	2.17866e-55	4.66534e-54	DOWN
HLA-F	-1.58858	2.25879e-55	4.83147e-54	DOWN
WDR54	-1.18268	2.26577e-55	4.84095e-54	DOWN
C17orf75	0.837137	2.3054e-55	4.92009e-54	UP
DIP2C	0.891712	2.48887e-55	5.30568e-54	UP
COQ10A	1.68943	2.51933e-55	5.3646e-54	UP
FARS2	0.931105	2.63676e-55	5.60836e-54	UP
FGGY	1.06508	2.65758e-55	5.64633e-54	UP
CBL	-0.6533	3.05001e-55	6.47285e-54	DOWN
MT-ND3	-2.00272	3.11336e-55	6.5999e-54	DOWN
SAMM50	0.85413	3.413e-55	7.22703e-54	UP
NXPE3	0.946113	3.46983e-55	7.33919e-54	UP
ATP8B1	-1.135	3.57009e-55	7.54286e-54	DOWN
ARHGAP18	-1.16164	3.68435e-55	7.77562e-54	DOWN
NOS1AP	1.58591	3.7806e-55	7.96989e-54	UP
PRAF2	-0.7735	3.8443e-55	8.09519e-54	DOWN
USO1	0.998294	3.96945e-55	8.34947e-54	UP
TRAF4	-1.73276	4.18486e-55	8.79284e-54	DOWN
DAXX	-0.54362	4.3968e-55	9.22794e-54	DOWN
NDUFA10	1.11242	4.53898e-55	9.51584e-54	UP
IPO13	0.909206	4.73224e-55	9.91006e-54	UP
CHSY3	-1.82587	4.81039e-55	1.00626e-53	DOWN
CLDN15	-1.46799	5.3082e-55	1.10917e-53	DOWN
ARF3	-0.569603	5.78339e-55	1.20714e-53	DOWN
DNAJA3	0.990208	5.88798e-55	1.22762e-53	UP
TRIM22	-1.4802	5.9506e-55	1.23932e-53	DOWN
TRAM2	-0.732783	6.4394e-55	1.33965e-53	DOWN
BAX	-0.896129	6.84243e-55	1.42194e-53	DOWN
LDAF1	1.23705	7.36664e-55	1.5292e-53	UP
C19orf12	0.799568	7.92627e-55	1.64358e-53	UP
OXER1	-2.11866	8.07301e-55	1.67218e-53	DOWN
ATP1A3	2.1707	8.08465e-55	1.67276e-53	UP
STAT5B	-0.527412	8.70454e-55	1.79906e-53	DOWN
RDH11	-0.49058	8.8762e-55	1.83255e-53	DOWN
NDUFAF5	0.934841	9.86504e-55	2.03449e-53	UP
FKBP11	-1.51336	9.88307e-55	2.036e-53	DOWN
NDUFAF1	1.37993	1.0143e-54	2.08729e-53	UP
ILRUN	0.878545	1.08706e-54	2.23459e-53	UP
ZFP36L1	-1.22006	1.14561e-54	2.35241e-53	DOWN
KLHL31	2.67624	1.27665e-54	2.61865e-53	UP
NMNAT1	0.884743	1.4274e-54	2.92471e-53	UP
TP53	-0.852161	1.60527e-54	3.28561e-53	DOWN
PGAP4	1.34653	1.83332e-54	3.74834e-53	UP
PENK	-3.73606	1.84727e-54	3.7728e-53	DOWN
AGRN	-1.36008	1.95692e-54	3.9901e-53	DOWN
MYH14	1.96267	1.95787e-54	3.9901e-53	UP
FECH	0.906531	1.99564e-54	4.06272e-53	UP
SLC50A1	-1.0603	2.00609e-54	4.07963e-53	DOWN
SKI	-0.770685	2.03323e-54	4.13038e-53	DOWN
MRPS25	1.07087	2.08813e-54	4.23738e-53	UP
C11orf1	1.06105	2.20782e-54	4.47137e-53	UP
CAPN5	-1.50182	2.20814e-54	4.47137e-53	DOWN
VEGFC	-1.89102	2.21564e-54	4.48178e-53	DOWN
PKP2	2.21811	2.22231e-54	4.49049e-53	UP
ADORA2A	-1.44403	2.24931e-54	4.54021e-53	DOWN
PRKAA2	1.73686	2.27277e-54	4.5782e-53	UP
RD3L	2.15996	2.27295e-54	4.5782e-53	UP
MTX2	1.1627	2.537e-54	5.10465e-53	UP
PLAAT3	0.999275	2.54524e-54	5.1158e-53	UP
ODF2L	-1.02794	2.58261e-54	5.18542e-53	DOWN
GOLGA3	-0.574436	2.62e-54	5.25495e-53	DOWN
EEF1AKMT3	-1.33478	2.70859e-54	5.42689e-53	DOWN
SLC25A4	1.8148	2.92688e-54	5.85807e-53	UP
CARHSP1	-1.27417	3.02838e-54	6.05486e-53	DOWN
TMEM186	0.977335	3.04412e-54	6.07991e-53	UP
EMILIN1	-1.44356	3.74107e-54	7.46406e-53	DOWN
PDIA5	-1.041	4.01433e-54	8.00086e-53	DOWN
SLC52A2	-0.939412	4.36524e-54	8.69113e-53	DOWN
SSC5D	-2.11426	4.43848e-54	8.8277e-53	DOWN
TMPO	-0.843838	4.68478e-54	9.30782e-53	DOWN
DTNA	1.57581	4.72182e-54	9.3716e-53	UP
SYTL2	-1.62328	5.1356e-54	1.01822e-52	DOWN
CCDC69	0.89109	5.21143e-54	1.03218e-52	UP
CLCN3	1.03516	5.46961e-54	1.08219e-52	UP
GNL1	-0.763873	5.48036e-54	1.08318e-52	DOWN
ARHGEF1	-0.826905	5.63361e-54	1.11232e-52	DOWN
HSPA12B	-1.46672	5.67888e-54	1.12009e-52	DOWN
AMZ2	0.637068	6.01351e-54	1.18486e-52	UP
ENDOG	1.673	6.09545e-54	1.19976e-52	UP
GIN1	1.03825	6.21394e-54	1.22182e-52	UP
ZNF233	1.21734	6.35088e-54	1.24745e-52	UP
CCDC74A	-1.57058	6.48654e-54	1.27278e-52	DOWN
LDHD	1.66746	6.95394e-54	1.36309e-52	UP
CLDN5	-2.21187	6.96262e-54	1.36338e-52	DOWN
ILVBL	0.947104	7.0864e-54	1.38619e-52	UP
PTGER4	-1.48292	7.46742e-54	1.45922e-52	DOWN
YWHAH	-0.885539	7.52703e-54	1.46936e-52	DOWN
GAS8	0.853277	7.57038e-54	1.4763e-52	UP
LIN9	1.61441	8.52699e-54	1.66115e-52	UP
SNTB1	-1.48926	8.88391e-54	1.7289e-52	DOWN
SLC26A9	2.26661	9.04934e-54	1.7593e-52	UP
COQ3	1.40025	9.14831e-54	1.77672e-52	UP
MRPL46	1.24583	9.24093e-54	1.79287e-52	UP
TGFBI	-1.46795	1.01174e-53	1.96092e-52	DOWN
VSIG2	-1.83717	1.03183e-53	1.99781e-52	DOWN
ECHDC3	1.61565	1.04787e-53	2.02681e-52	UP
TSPAN15	-1.4345	1.07044e-53	2.06835e-52	DOWN
SUCLG2	1.28342	1.16571e-53	2.25015e-52	UP
GIPC3	-1.73023	1.18014e-53	2.27569e-52	DOWN
SQSTM1	0.992081	1.23581e-53	2.38063e-52	UP
CASP4	-1.20901	1.2383e-53	2.383e-52	DOWN
EML3	-1.13598	1.26635e-53	2.43452e-52	DOWN
PRKX	-1.19402	1.2935e-53	2.48419e-52	DOWN
MARK3	0.860698	1.35499e-53	2.59967e-52	UP
SUCLG1	1.22118	1.36987e-53	2.62556e-52	UP
TPRA1	-0.668069	1.47335e-53	2.82105e-52	DOWN
TTLL4	-0.852731	1.50234e-53	2.87366e-52	DOWN
TMEM204	-1.34022	1.67566e-53	3.20196e-52	DOWN
NDUFA9	1.31128	1.70837e-53	3.26119e-52	UP
NDUFA4L2	-1.35422	1.71372e-53	3.26812e-52	DOWN
PKN3	-1.356	1.73554e-53	3.3064e-52	DOWN
RNF135	-0.965523	1.84691e-53	3.51505e-52	DOWN
HTATSF1	0.974073	1.88153e-53	3.57736e-52	UP
MYO1D	-1.24798	1.91215e-53	3.63194e-52	DOWN
MT-ATP8	-1.91367	2.08133e-53	3.94933e-52	DOWN
RBM20	1.74044	2.09404e-53	3.96949e-52	UP
DGKE	-1.42024	2.11739e-53	4.00973e-52	DOWN
CLASP2	0.835294	2.19511e-53	4.15279e-52	UP
MXRA5	-2.98115	2.21101e-53	4.1787e-52	DOWN
GLYR1	0.609852	2.24678e-53	4.24209e-52	UP
ODF3B	-1.92082	2.28289e-53	4.30449e-52	DOWN
CACNB2	1.55699	2.28437e-53	4.30449e-52	UP
RPP25	-1.29733	2.86523e-53	5.39367e-52	DOWN
PNMA8B	-1.76747	2.966e-53	5.57785e-52	DOWN
FRK	1.64559	2.97037e-53	5.58054e-52	UP
RHOG	-0.766174	3.08152e-53	5.78364e-52	DOWN
LPAR6	-1.48386	3.38563e-53	6.34814e-52	DOWN
ERG	-1.19803	3.40909e-53	6.38583e-52	DOWN
PTBP3	-0.987335	3.54084e-53	6.62608e-52	DOWN
KCND3	1.66176	3.55851e-53	6.65259e-52	UP
CAMK1	-0.827905	3.60882e-53	6.74002e-52	DOWN
MLKL	-1.8076	3.714e-53	6.92964e-52	DOWN
RHOT1	0.773224	3.99509e-53	7.44678e-52	UP
KYAT1	0.890943	4.04866e-53	7.53924e-52	UP
AK4	1.2741	4.17378e-53	7.76462e-52	UP
SEPTIN11	-1.07921	4.32e-53	8.02878e-52	DOWN
CXXC4	1.72827	4.36735e-53	8.10884e-52	UP
COL8A2	-1.91363	4.47076e-53	8.29273e-52	DOWN
MAP7D1	0.821561	4.76374e-53	8.82756e-52	UP
UQCRH	1.28181	4.78323e-53	8.85503e-52	UP
PACSIN1	1.94582	4.87241e-53	9.01135e-52	UP
NACA	0.750471	5.07315e-53	9.37348e-52	UP
MYCT1	-1.37442	5.09601e-53	9.40656e-52	DOWN
SDHB	1.3658	5.17944e-53	9.55129e-52	UP
ADH5	0.934817	6.00315e-53	1.10595e-51	UP
LONRF2	1.3902	6.51576e-53	1.19923e-51	UP
RNF20	0.881317	6.59902e-53	1.21338e-51	UP
CKMT2	2.13457	7.08783e-53	1.302e-51	UP
CD99L2	0.670713	7.2443e-53	1.32945e-51	UP
ZNF385D	-1.37073	7.35767e-53	1.34895e-51	DOWN
KIAA1755	-2.00133	7.39842e-53	1.35512e-51	DOWN
PLCL2	1.30448	7.68977e-53	1.40712e-51	UP
IL3RA	-1.50437	7.7391e-53	1.41479e-51	DOWN
DDX24	0.864578	8.12446e-53	1.48381e-51	UP
C22orf39	0.746879	8.1854e-53	1.4935e-51	UP
MEIS3	-1.20965	8.45936e-53	1.54201e-51	DOWN
ARHGAP22	-1.53372	8.50306e-53	1.54849e-51	DOWN
PDSS2	1.12851	8.53672e-53	1.55313e-51	UP
QKI	0.866013	8.91979e-53	1.62127e-51	UP
FBXO17	-1.33433	9.50801e-53	1.72653e-51	DOWN
ACOT11	1.8322	9.77558e-53	1.77342e-51	UP
MICU2	1.06489	9.9269e-53	1.79916e-51	UP
VASH1	-1.16007	1.03732e-52	1.87825e-51	DOWN
ANXA2R	-1.55338	1.04044e-52	1.88211e-51	DOWN
EPS15L1	0.878572	1.04799e-52	1.89396e-51	UP
CCRL2	-1.47062	1.134e-52	2.04745e-51	DOWN
RHEBL1	-1.80829	1.17793e-52	2.12476e-51	DOWN
ZNF555	0.787602	1.26613e-52	2.28168e-51	UP
CAMK2N1	-1.20772	1.28872e-52	2.32019e-51	DOWN
GDPD3	-1.90558	1.31278e-52	2.36127e-51	DOWN
RAB9B	1.7443	1.37977e-52	2.4794e-51	UP
MSX1	-1.91753	1.42433e-52	2.55707e-51	DOWN
TTC13	-0.842193	1.50255e-52	2.69494e-51	DOWN
TMEM192	1.03239	1.61626e-52	2.89616e-51	UP
BLOC1S3	-0.840798	1.80463e-52	3.23065e-51	DOWN
SRSF7	-0.782917	1.81505e-52	3.24624e-51	DOWN
MRPL30	0.937142	1.87123e-52	3.34356e-51	UP
RMND5A	1.05011	1.98812e-52	3.54909e-51	UP
SPATS2	-0.796371	2.04729e-52	3.65129e-51	DOWN
TPST1	-1.15065	2.11497e-52	3.76845e-51	DOWN
AGTRAP	-1.0678	2.27535e-52	4.05042e-51	DOWN
BEX4	0.787831	2.50574e-52	4.45637e-51	UP
BMP4	-1.67584	2.80686e-52	4.98723e-51	DOWN
MT-ND4L	-1.99603	2.86918e-52	5.0932e-51	DOWN
TMEM14B	0.745012	2.90727e-52	5.15599e-51	UP
PRR14	-0.837663	2.95051e-52	5.2278e-51	DOWN
SLC25A22	-1.2953	2.97146e-52	5.26001e-51	DOWN
NPFF	-1.68555	3.17126e-52	5.60846e-51	DOWN
IFI44	-1.97746	3.17872e-52	5.61643e-51	DOWN
DPH5	0.818312	3.19018e-52	5.63144e-51	UP
LCAT	-1.32846	3.26626e-52	5.76038e-51	DOWN
AGTPBP1	0.975723	3.42007e-52	6.02604e-51	UP
FRMD8	-1.22607	3.46142e-52	6.09325e-51	DOWN
FGF12	1.96679	3.55082e-52	6.24485e-51	UP
SHKBP1	-0.82659	3.57232e-52	6.27685e-51	DOWN
TWIST1	-1.67944	3.72024e-52	6.5307e-51	DOWN
CTNND1	-0.627135	3.73812e-52	6.55604e-51	DOWN
TLE3	-1.01201	3.76057e-52	6.58932e-51	DOWN
ETFB	1.33253	3.85508e-52	6.74871e-51	UP
NEBL	1.89106	4.08928e-52	7.1521e-51	UP
MECOM	-1.42024	4.34022e-52	7.58401e-51	DOWN
UGDH	-1.31101	4.46334e-52	7.79197e-51	DOWN
DIPK2B	-1.1994	4.8966e-52	8.5405e-51	DOWN
ANKRD13D	-1.06728	5.36398e-52	9.34711e-51	DOWN
RASGRF2	-1.21659	5.39965e-52	9.40063e-51	DOWN
TMEM179B	-0.556237	6.00329e-52	1.0442e-50	DOWN
ZNF467	-1.71724	6.12605e-52	1.06458e-50	DOWN
C1QTNF12	-1.88599	6.14394e-52	1.06671e-50	DOWN
FN3K	1.52489	6.22101e-52	1.0791e-50	UP
RGS10	-1.41074	6.34864e-52	1.10024e-50	DOWN
NDUFB6	1.06992	6.51835e-52	1.12862e-50	UP
NUP133	0.687836	6.62482e-52	1.14601e-50	UP
MRPS5	0.865645	6.68545e-52	1.15545e-50	UP
LRRK1	-1.08328	7.03789e-52	1.21525e-50	DOWN
MDH2	1.25939	7.45507e-52	1.28612e-50	UP
HJV	2.29155	7.75189e-52	1.33611e-50	UP
DDX41	-0.544961	8.07473e-52	1.39049e-50	DOWN
EDEM1	-0.67168	8.26704e-52	1.42232e-50	DOWN
EBPL	-1.13163	8.53149e-52	1.46649e-50	DOWN
ST8SIA4	-1.59309	8.55378e-52	1.46899e-50	DOWN
DDX6	0.540764	9.15469e-52	1.57077e-50	UP
JAKMIP3	1.56679	1.01659e-51	1.7427e-50	UP
PERP	1.32145	1.03916e-51	1.77979e-50	UP
IKBIP	-1.21709	1.16066e-51	1.98609e-50	DOWN
TMEM38B	1.28227	1.20934e-51	2.06752e-50	UP
TIMM21	1.27848	1.27412e-51	2.17632e-50	UP
RECK	-0.992138	1.29368e-51	2.20774e-50	DOWN
MYO18A	1.43211	1.33001e-51	2.2677e-50	UP
ADGRG1	-1.34527	1.33195e-51	2.26897e-50	DOWN
ETV4	-2.1943	1.36073e-51	2.31593e-50	DOWN
AAMDC	1.05796	1.36388e-51	2.3192e-50	UP
FES	-1.30248	1.44089e-51	2.44796e-50	DOWN
TAX1BP1	1.17112	1.53198e-51	2.6004e-50	UP
NEK10	1.77464	1.58312e-51	2.6848e-50	UP
FAM171B	-1.21351	1.6765e-51	2.84062e-50	DOWN
ACOT1	1.87405	1.70542e-51	2.88705e-50	UP
ACVRL1	-1.18901	1.85216e-51	3.13268e-50	DOWN
FSD2	2.09169	1.88039e-51	3.17759e-50	UP
CSDE1	1.05018	1.9576e-51	3.30513e-50	UP
ZNF251	-1.71784	1.96349e-51	3.31213e-50	DOWN
ATP6V1E1	0.854773	2.03142e-51	3.42367e-50	UP
SOAT1	-0.846401	2.07585e-51	3.49546e-50	DOWN
RAB5B	0.470014	2.10944e-51	3.54887e-50	UP
PLN	2.0698	2.12389e-51	3.57001e-50	UP
TRAF5	-1.27911	2.16836e-51	3.64154e-50	DOWN
GAL3ST4	-1.58299	2.40365e-51	4.03313e-50	DOWN
GRPEL2	-1.19545	2.46979e-51	4.14045e-50	DOWN
PPP1R1C	2.05453	2.52857e-51	4.23525e-50	UP
NKIRAS1	1.23269	2.55004e-51	4.26744e-50	UP
ARL3	0.667443	2.56279e-51	4.285e-50	UP
VDAC1	1.40847	2.73216e-51	4.56417e-50	UP
IFNAR2	-0.853065	2.81714e-51	4.70199e-50	DOWN
SPTLC2	-0.708985	2.86931e-51	4.78487e-50	DOWN
TRAK1	0.972807	2.90882e-51	4.84651e-50	UP
ZNF101	-0.761925	2.99882e-51	4.99208e-50	DOWN
CMKLR1	-1.41538	3.04736e-51	5.06843e-50	DOWN
ZSCAN22	-0.728725	3.05455e-51	5.07594e-50	DOWN
ADAM12	-3.36326	3.23396e-51	5.36938e-50	DOWN
RAMP2	-1.67851	3.43487e-51	5.69798e-50	DOWN
NDRG4	1.64533	3.90442e-51	6.47126e-50	UP
FBXO32	1.71476	4.0254e-51	6.66595e-50	UP
SOD1	0.940332	4.05573e-51	6.71032e-50	UP
ID3	-1.29562	4.24689e-51	7.02049e-50	DOWN
DTWD2	1.51517	4.59509e-51	7.58949e-50	UP
RAB22A	-0.419499	4.72996e-51	7.80545e-50	DOWN
RB1CC1	1.02796	4.79622e-51	7.90794e-50	UP
LYRM2	1.00337	4.87862e-51	8.03682e-50	UP
MAGEF1	0.727467	4.9725e-51	8.18437e-50	UP
NRXN2	-2.20625	5.97101e-51	9.81933e-50	DOWN
FRMD5	1.91757	6.26924e-51	1.03009e-49	UP
SPRING1	-0.647382	6.59579e-51	1.0828e-49	DOWN
CDC42EP5	-1.67597	6.89579e-51	1.13108e-49	DOWN
CES2	1.42915	6.97476e-51	1.14304e-49	UP
TBC1D14	1.34098	7.14438e-51	1.16983e-49	UP
GREB1	1.44467	7.29578e-51	1.19359e-49	UP
TMOD1	1.87173	7.62091e-51	1.24571e-49	UP
MT-CYB	-1.90585	7.7412e-51	1.26428e-49	DOWN
SLBP	-0.770654	7.79998e-51	1.27279e-49	DOWN
NRDC	0.633952	7.94064e-51	1.29463e-49	UP
ARV1	0.690214	8.13573e-51	1.3253e-49	UP
IDH3G	0.653434	8.20772e-51	1.33588e-49	UP
IQGAP1	-0.741589	8.25777e-51	1.34288e-49	DOWN
DTX2	-0.844481	9.21646e-51	1.4975e-49	DOWN
ORC3	0.681298	9.51529e-51	1.54473e-49	UP
POLB	0.840109	9.74202e-51	1.58019e-49	UP
DGLUCY	1.18828	1.04244e-50	1.68943e-49	UP
GNAI3	-0.56555	1.05383e-50	1.70644e-49	DOWN
MYH9	-1.09361	1.07784e-50	1.74382e-49	DOWN
CDS2	0.769229	1.08233e-50	1.74961e-49	UP
MLF1	1.59684	1.13715e-50	1.83665e-49	UP
FCHSD1	-1.18244	1.16406e-50	1.87853e-49	DOWN
FUT11	-0.827448	1.17163e-50	1.88912e-49	DOWN
ZER1	0.604775	1.23205e-50	1.98486e-49	UP
TBXA2R	-1.57605	1.31647e-50	2.11907e-49	DOWN
MLXIP	-0.663492	1.32005e-50	2.12303e-49	DOWN
NPDC1	-1.45297	1.41488e-50	2.27363e-49	DOWN
THTPA	0.911202	1.43852e-50	2.30965e-49	UP
PDE7A	1.28937	1.50965e-50	2.42182e-49	UP
LXN	-1.58838	1.57272e-50	2.51885e-49	DOWN
GAK	-0.721965	1.57279e-50	2.51885e-49	DOWN
DRAM1	-1.23408	1.57508e-50	2.5204e-49	DOWN
SHROOM4	-1.04219	1.60889e-50	2.57233e-49	DOWN
PHKB	0.757037	1.86167e-50	2.97398e-49	UP
MYO6	-0.857828	1.90159e-50	3.0352e-49	DOWN
NDUFA4	1.30074	1.92645e-50	3.0723e-49	UP
GSDMD	-1.1566	2.00769e-50	3.19917e-49	DOWN
ZNF789	-1.02568	2.05432e-50	3.27073e-49	DOWN
SGCG	1.57925	2.09168e-50	3.32742e-49	UP
PLAGL1	-1.36845	2.1437e-50	3.40732e-49	DOWN
RAB5C	-0.673927	2.16997e-50	3.44618e-49	DOWN
FAM185A	0.823693	2.19956e-50	3.49026e-49	UP
SPX	1.81018	2.22159e-50	3.52228e-49	UP
CCDC93	1.00503	2.25466e-50	3.57173e-49	UP
MGST3	1.09667	2.49695e-50	3.95226e-49	UP
TMEM120A	0.917809	2.52216e-50	3.98883e-49	UP
CARD10	-1.59559	2.66471e-50	4.21078e-49	DOWN
PPTC7	1.4829	2.68396e-50	4.23766e-49	UP
SYNM	1.471	2.75628e-50	4.34824e-49	UP
MFN2	1.38784	3.06654e-50	4.83369e-49	UP
PDHA1	1.59645	3.36898e-50	5.306e-49	UP
INF2	-0.913471	3.69987e-50	5.82231e-49	DOWN
DOC2B	-1.62099	3.77826e-50	5.94075e-49	DOWN
PSAP	0.640145	3.79955e-50	5.96929e-49	UP
MMP17	-1.4992	3.83259e-50	6.01622e-49	DOWN
ITPR3	-1.09738	4.13799e-50	6.49025e-49	DOWN
SSR2	-0.67289	4.58342e-50	7.18296e-49	DOWN
MMACHC	1.27991	4.68588e-50	7.33748e-49	UP
USP19	0.535357	4.69191e-50	7.34087e-49	UP
HAAO	-1.74483	4.92815e-50	7.70414e-49	DOWN
FXN	1.03232	4.93549e-50	7.70926e-49	UP
COL15A1	-1.70517	5.14903e-50	8.03621e-49	DOWN
ZBED1	0.717063	5.56868e-50	8.68404e-49	UP
PPFIA3	-1.13571	5.77038e-50	8.98286e-49	DOWN
SLC38A5	-1.99295	5.7735e-50	8.98286e-49	DOWN
KCNMB4	-1.25152	5.77449e-50	8.98286e-49	DOWN
SLC39A10	-0.914731	5.80409e-50	9.02151e-49	DOWN
NDUFS3	1.08757	5.90815e-50	9.17575e-49	UP
RTN4IP1	1.35583	6.19878e-50	9.61925e-49	UP
WBP4	0.777063	6.32513e-50	9.80731e-49	UP
RAB8A	-0.613499	6.597e-50	1.02205e-48	DOWN
SLC25A30	1.77596	7.24491e-50	1.12088e-48	UP
WNK2	1.65685	7.24674e-50	1.12088e-48	UP
LMX1B	-1.93311	7.73091e-50	1.1948e-48	DOWN
NAB1	-0.874546	8.11849e-50	1.25368e-48	DOWN
DCUN1D2	1.11532	8.36502e-50	1.2907e-48	UP
SCP2	0.854962	8.56353e-50	1.32026e-48	UP
UQCRHL	1.57801	9.14536e-50	1.40882e-48	UP
PHF11	-0.78297	9.24133e-50	1.42245e-48	DOWN
KIF21A	1.64983	9.41357e-50	1.44778e-48	UP
GMPR	1.65723	1.00978e-49	1.55175e-48	UP
LYRM7	1.05437	1.02017e-49	1.56646e-48	UP
SCCPDH	0.694936	1.03244e-49	1.58402e-48	UP
APOO	1.40229	1.10759e-49	1.69795e-48	UP
ACD	-0.779883	1.12579e-49	1.72445e-48	DOWN
SCARA3	-1.74153	1.13762e-49	1.74117e-48	DOWN
UBN1	0.648762	1.15833e-49	1.77145e-48	UP
NDUFS4	0.945087	1.18285e-49	1.80749e-48	UP
PCMT1	1.17861	1.22075e-49	1.86389e-48	UP
SLC29A1	0.851685	1.26275e-49	1.92648e-48	UP
TMEM170A	-0.774293	1.31351e-49	2.00178e-48	DOWN
HELLS	-1.65066	1.31422e-49	2.00178e-48	DOWN
CDK17	-1.00521	1.40972e-49	2.14553e-48	DOWN
MTFMT	0.640401	1.43994e-49	2.18977e-48	UP
BTG3	-1.3178	1.4736e-49	2.23916e-48	DOWN
TMEM229B	-1.41437	1.47878e-49	2.24524e-48	DOWN
RAD51D	-0.725613	1.62838e-49	2.4704e-48	DOWN
QTRT2	-0.812066	1.63411e-49	2.47711e-48	DOWN
KANK3	-1.46543	1.74413e-49	2.64179e-48	DOWN
NBEA	1.41948	1.74574e-49	2.64212e-48	UP
CTSD	0.962731	1.7571e-49	2.6572e-48	UP
RIN3	-0.9171	1.76341e-49	2.66462e-48	DOWN
CHFR	-0.578865	1.78843e-49	2.70027e-48	DOWN
MTMR12	-0.615961	1.80039e-49	2.71617e-48	DOWN
ALAS1	1.46118	1.80972e-49	2.72809e-48	UP
MUTYH	-0.931473	1.85957e-49	2.80101e-48	DOWN
PCOLCE	-1.4751	1.91039e-49	2.87527e-48	DOWN
MEOX1	-1.79331	1.91876e-49	2.88558e-48	DOWN
RCAN2	1.73718	1.99584e-49	2.99913e-48	UP
MT-ND1	-1.86273	2.13263e-49	3.20215e-48	DOWN
CYTH2	-0.61225	2.16342e-49	3.24581e-48	DOWN
CHMP1A	-0.514311	2.22747e-49	3.33927e-48	DOWN
ISG15	-1.85471	2.38176e-49	3.56776e-48	DOWN
MTCP1	0.907647	2.38609e-49	3.57142e-48	UP
IFTAP	0.970997	2.43777e-49	3.6459e-48	UP
GPC2	-1.45694	2.47465e-49	3.69816e-48	DOWN
C3orf70	-1.12776	2.50648e-49	3.74277e-48	DOWN
TRIM3	-0.664539	2.63848e-49	3.93678e-48	DOWN
PRKD1	-0.995105	2.80124e-49	4.17636e-48	DOWN
LYL1	-1.21691	2.94464e-49	4.38671e-48	DOWN
CKLF	-0.881284	2.9702e-49	4.42132e-48	DOWN
THY1	-2.95543	3.01565e-49	4.48545e-48	DOWN
H3-3B	-0.936033	3.23331e-49	4.80543e-48	DOWN
MED9	0.800641	3.44909e-49	5.12212e-48	UP
ZFP3	1.10581	3.74065e-49	5.5474e-48	UP
SNRPC	0.911464	3.7413e-49	5.5474e-48	UP
RIC8B	0.696611	3.78787e-49	5.61208e-48	UP
TRIL	-2.65144	3.92854e-49	5.81595e-48	DOWN
FAP	-2.48586	4.08795e-49	6.04724e-48	DOWN
GRSF1	0.951103	4.182e-49	6.18154e-48	UP
ELOVL1	-0.684293	4.2111e-49	6.21973e-48	DOWN
TCF7L1	-1.16554	4.26334e-49	6.29199e-48	DOWN
ULBP2	-1.60908	4.43668e-49	6.54273e-48	DOWN
JDP2	-1.30257	4.65896e-49	6.86519e-48	DOWN
MAPK7	-0.6924	4.84939e-49	7.14025e-48	DOWN
SENP8	1.30965	4.92693e-49	7.2488e-48	UP
TRAK2	0.882027	5.27119e-49	7.74929e-48	UP
MDH1	1.76225	5.32927e-49	7.82863e-48	UP
RNF145	-0.6502	5.47205e-49	8.03216e-48	DOWN
IPP	0.983344	6.00025e-49	8.80067e-48	UP
FAM126A	-0.617554	6.35016e-49	9.30671e-48	DOWN
FAM151A	1.82054	6.41436e-49	9.39355e-48	UP
SH2D3C	-1.31221	6.48851e-49	9.49482e-48	DOWN
MMP16	-1.90142	6.58719e-49	9.6318e-48	DOWN
IFI27	-1.40991	6.9838e-49	1.02039e-47	DOWN
CLN6	-0.787548	7.09752e-49	1.03621e-47	DOWN
EPB41	1.19357	7.34451e-49	1.07144e-47	UP
AGER	-1.62807	7.95175e-49	1.15914e-47	DOWN
PAIP2	1.06157	8.04928e-49	1.17245e-47	UP
LYPLAL1	1.09432	8.17343e-49	1.18963e-47	UP
ESD	0.641537	8.2304e-49	1.197e-47	UP
ACHE	-1.55689	8.89897e-49	1.29324e-47	DOWN
CLCF1	-2.0292	9.15576e-49	1.32955e-47	DOWN
INAFM1	-1.18462	9.32626e-49	1.35327e-47	DOWN
CD200	-1.8168	9.41905e-49	1.36569e-47	DOWN
TUFM	0.882446	9.6327e-49	1.3956e-47	UP
PGM5	0.938233	1.0201e-48	1.47681e-47	UP
THSD4	1.43471	1.02778e-48	1.48654e-47	UP
RASL10B	1.69247	1.02838e-48	1.48654e-47	UP
INKA1	-1.80382	1.06846e-48	1.5433e-47	DOWN
POLR2H	-0.718038	1.07151e-48	1.54652e-47	DOWN
AP5Z1	-0.738824	1.15396e-48	1.66426e-47	DOWN
PPIB	-0.966156	1.184e-48	1.70628e-47	DOWN
ISLR	-1.86105	1.22412e-48	1.76277e-47	DOWN
BTN3A3	-1.41577	1.26521e-48	1.82056e-47	DOWN
GPRIN1	-1.38341	1.29251e-48	1.85843e-47	DOWN
LRPAP1	0.816753	1.31701e-48	1.89222e-47	UP
NOS2	-2.44777	1.34491e-48	1.93086e-47	DOWN
C1orf159	-1.04918	1.38959e-48	1.99349e-47	DOWN
APEH	0.851917	1.40243e-48	2.0104e-47	UP
RIT1	-0.683713	1.43059e-48	2.04921e-47	DOWN
ZNF91	0.691857	1.44562e-48	2.06919e-47	UP
ZCCHC7	-0.588099	1.45807e-48	2.08543e-47	DOWN
FAM114A1	-0.856199	1.49395e-48	2.13515e-47	DOWN
PLAG1	1.18086	1.50279e-48	2.14617e-47	UP
C1QTNF6	-1.78208	1.51521e-48	2.16228e-47	DOWN
UFSP2	0.762489	1.52131e-48	2.16935e-47	UP
NUBP1	0.921919	1.53792e-48	2.19139e-47	UP
RNF138	-0.822385	1.54845e-48	2.20474e-47	DOWN
PMAIP1	-2.52126	1.55102e-48	2.20675e-47	DOWN
ORC4	0.642097	1.78092e-48	2.53195e-47	UP
MRPS18B	1.06078	1.78438e-48	2.53497e-47	UP
GPR176	-1.40082	1.90997e-48	2.71136e-47	DOWN
PLXNA4	1.34884	1.92561e-48	2.73152e-47	UP
CASQ2	1.8077	1.98749e-48	2.81719e-47	UP
MT-ND2	-1.78106	2.01317e-48	2.85146e-47	DOWN
SAMD11	-2.12202	2.05163e-48	2.90377e-47	DOWN
MRPL35	1.08959	2.08067e-48	2.94269e-47	UP
OPA3	0.900257	2.09272e-48	2.95752e-47	UP
CIAO2A	0.773303	2.13459e-48	3.01445e-47	UP
SNAPC5	0.686239	2.28724e-48	3.22762e-47	UP
ZNF600	-0.965464	2.86134e-48	4.03477e-47	DOWN
ADGRA2	-1.36098	3.14877e-48	4.43677e-47	DOWN
AMMECR1	-0.999787	3.39057e-48	4.77394e-47	DOWN
SPG11	0.623473	3.54468e-48	4.98724e-47	UP
C9orf40	-1.19405	4.13361e-48	5.81154e-47	DOWN
RERE	0.874526	4.16674e-48	5.85378e-47	UP
MPP1	0.874712	4.24094e-48	5.95361e-47	UP
MT-CO2	-1.84634	4.33349e-48	6.07904e-47	DOWN
SH3BGRL	-1.10746	4.42601e-48	6.20426e-47	DOWN
TTBK2	0.653639	4.51987e-48	6.33116e-47	UP
FUNDC2	0.946387	4.58121e-48	6.41235e-47	UP
TYRO3	-1.24565	4.62499e-48	6.46886e-47	DOWN
WT1	-1.89326	4.85659e-48	6.78779e-47	DOWN
ADAR	-0.657484	4.99072e-48	6.97013e-47	DOWN
OMA1	1.0171	5.00391e-48	6.98342e-47	UP
CHD1L	-0.794465	5.06294e-48	7.06061e-47	DOWN
IRF7	-1.57544	5.10631e-48	7.11587e-47	DOWN
EFCC1	-2.08679	5.15264e-48	7.17516e-47	DOWN
SHANK3	-1.26425	5.25076e-48	7.30644e-47	DOWN
TNKS1BP1	-0.966388	5.48757e-48	7.63037e-47	DOWN
NEURL1B	-1.15338	5.89693e-48	8.19359e-47	DOWN
UBAC1	0.825726	5.96503e-48	8.28215e-47	UP
FBXL19	-0.658211	6.00747e-48	8.33498e-47	DOWN
LPCAT1	-0.939111	6.38989e-48	8.8591e-47	DOWN
RBBP7	0.837001	6.40865e-48	8.87863e-47	UP
NRAS	-0.780407	6.48738e-48	8.98114e-47	DOWN
EFNB2	-1.3067	6.54267e-48	9.05109e-47	DOWN
SUGCT	1.34854	6.79762e-48	9.39695e-47	UP
WLS	0.998864	7.07896e-48	9.77875e-47	UP
PTPN9	-0.731688	7.55169e-48	1.04242e-46	DOWN
GALK2	1.08419	7.5843e-48	1.04616e-46	UP
DZIP1	-1.138	7.88302e-48	1.08658e-46	DOWN
PLSCR4	-1.28967	8.46845e-48	1.16642e-46	DOWN
ZYX	-0.921387	8.75144e-48	1.20453e-46	DOWN
TDRD10	-1.71266	9.04422e-48	1.24392e-46	DOWN
MDK	-1.93639	9.58343e-48	1.31713e-46	DOWN
CTSA	0.541695	9.77927e-48	1.34308e-46	UP
FASTKD5	1.2096	9.85896e-48	1.35304e-46	UP
UBA3	0.809262	1.01991e-47	1.39871e-46	UP
RAD1	0.756366	1.03562e-47	1.41923e-46	UP
COL1A2	-2.00579	1.17134e-47	1.60407e-46	DOWN
BABAM1	0.454095	1.21154e-47	1.65792e-46	UP
AKAP9	0.726616	1.23567e-47	1.68972e-46	UP
MVB12A	-0.6474	1.31475e-47	1.79658e-46	DOWN
TUB	0.911774	1.40715e-47	1.92145e-46	UP
PEF1	-0.559016	1.63302e-47	2.22827e-46	DOWN
TNFRSF10B	-1.37717	1.65914e-47	2.26229e-46	DOWN
DSP	2.25915	1.68675e-47	2.29828e-46	UP
UBTD2	-0.639315	1.74956e-47	2.38217e-46	DOWN
LRRC32	-1.52595	1.75661e-47	2.39005e-46	DOWN
PIK3R1	1.49274	1.77699e-47	2.41604e-46	UP
STX3	-0.90586	1.84738e-47	2.50996e-46	DOWN
SKIL	-1.18431	1.91729e-47	2.60307e-46	DOWN
CHST15	-1.38562	1.9637e-47	2.66417e-46	DOWN
GLO1	0.7893	2.02157e-47	2.74074e-46	UP
PXN	-0.922859	2.06559e-47	2.79842e-46	DOWN
ACYP2	1.07019	2.06791e-47	2.79956e-46	UP
TBCD	-0.878647	2.08616e-47	2.82225e-46	DOWN
CEP41	-0.712072	2.09291e-47	2.82938e-46	DOWN
ZNF761	-1.06528	2.12671e-47	2.87303e-46	DOWN
PPP1R9A	1.49203	2.18723e-47	2.95269e-46	UP
LRRC14B	3.15446	2.19727e-47	2.96413e-46	UP
COL1A1	-2.66431	2.24399e-47	3.02501e-46	DOWN
RUFY3	-0.621082	2.24929e-47	3.03e-46	DOWN
CPNE4	2.29925	2.29308e-47	3.0868e-46	UP
COL8A1	-1.48531	2.32882e-47	3.13269e-46	DOWN
BCO2	1.63977	2.33839e-47	3.14315e-46	UP
TRAP1	1.06724	2.33991e-47	3.14315e-46	UP
AASS	1.2878	2.35314e-47	3.1587e-46	UP
GIGYF2	0.685932	2.40558e-47	3.22681e-46	UP
KAT7	0.608243	2.4113e-47	3.23219e-46	UP
KLHL24	1.26237	2.43856e-47	3.26643e-46	UP
ACAD9	0.553441	2.46998e-47	3.30619e-46	UP
ASB6	-0.52532	2.52525e-47	3.37779e-46	DOWN
MOV10	-1.17152	2.60476e-47	3.48169e-46	DOWN
MPC1	1.48475	2.72787e-47	3.64368e-46	UP
ARL6IP5	1.03776	2.82153e-47	3.76614e-46	UP
PLGRKT	0.979475	2.82828e-47	3.77249e-46	UP
CEBPZOS	0.614177	2.8483e-47	3.79653e-46	UP
ACTB	-0.998415	3.24246e-47	4.31889e-46	DOWN
SPRED2	-0.820984	3.50559e-47	4.66609e-46	DOWN
DTX3L	-0.945214	3.6013e-47	4.79013e-46	DOWN
NDUFAF6	0.748251	3.63864e-47	4.83642e-46	UP
ZNF382	1.05592	3.64341e-47	4.83936e-46	UP
MMP2	-1.44464	3.72705e-47	4.947e-46	DOWN
BEX3	0.795845	3.77827e-47	5.01149e-46	UP
RNF24	-1.0347	3.99261e-47	5.29209e-46	DOWN
ALDH9A1	0.852655	4.01157e-47	5.31351e-46	UP
REC8	-1.557	4.02062e-47	5.32178e-46	DOWN
KCNN2	1.51712	4.06554e-47	5.3775e-46	UP
LARS2	0.848562	4.15931e-47	5.4977e-46	UP
GLIS3	-1.39101	4.16704e-47	5.50409e-46	DOWN
FASTKD1	1.38193	4.22091e-47	5.57137e-46	UP
TIMP2	-1.22056	4.29101e-47	5.65996e-46	DOWN
RBMS2	-0.980334	4.41892e-47	5.82463e-46	DOWN
SMIM20	0.727845	4.54189e-47	5.98257e-46	UP
TMEM143	1.35558	4.66803e-47	6.14446e-46	UP
HAGH	0.909022	5.59529e-47	7.35708e-46	UP
ARL14EP	0.558471	5.59702e-47	7.35708e-46	UP
ATP5PF	1.10639	5.7206e-47	7.51432e-46	UP
ROBO3	-1.61217	5.77433e-47	7.57966e-46	DOWN
SLC20A1	-1.46974	5.83296e-47	7.65133e-46	DOWN
CMTM8	-1.28905	5.85996e-47	7.68143e-46	DOWN
VDAC2	1.28666	5.87378e-47	7.69425e-46	UP
NARS2	1.03671	6.00296e-47	7.85804e-46	UP
B3GAT3	-0.894984	6.70302e-47	8.76839e-46	DOWN
SPAG7	0.865605	6.80312e-47	8.89322e-46	UP
TXNL1	0.746508	6.83098e-47	8.92349e-46	UP
PYGM	1.72371	7.00631e-47	9.14625e-46	UP
THRB	1.18384	7.41901e-47	9.67835e-46	UP
CD44	-1.69739	7.78493e-47	1.01487e-45	DOWN
GCH1	-1.67148	8.06133e-47	1.05018e-45	DOWN
CISD1	1.44438	8.61892e-47	1.12205e-45	UP
DTX4	-1.83053	8.7179e-47	1.13416e-45	DOWN
OAS2	-1.6252	8.78911e-47	1.14264e-45	DOWN
BECN1	1.12469	1.05836e-46	1.375e-45	UP
ZC2HC1C	1.34841	1.19168e-46	1.54714e-45	UP
MICALL2	-1.21152	1.23878e-46	1.6072e-45	DOWN
CLIC2	-1.42739	1.25434e-46	1.62627e-45	DOWN
ATP5MC3	1.42267	1.2608e-46	1.63354e-45	UP
ARHGEF26	-1.18571	1.31222e-46	1.69899e-45	DOWN
FAM47E	1.28354	1.31744e-46	1.7046e-45	UP
TOM1L1	0.884293	1.34742e-46	1.7422e-45	UP
EPN1	0.803789	1.34919e-46	1.7433e-45	UP
DHX58	-1.44799	1.37234e-46	1.77201e-45	DOWN
HMGN3	0.848693	1.37413e-46	1.77312e-45	UP
FAHD2B	1.07972	1.40684e-46	1.81409e-45	UP
EIF2B3	0.907577	1.41901e-46	1.82854e-45	UP
F5	2.55118	1.42145e-46	1.83044e-45	UP
MORN2	0.965757	1.4338e-46	1.8451e-45	UP
KCNS3	-1.73845	1.44897e-46	1.86335e-45	DOWN
SLC25A26	0.792707	1.51239e-46	1.9436e-45	UP
TENM4	-2.20037	1.5229e-46	1.95577e-45	DOWN
PARK7	0.733487	1.54116e-46	1.97789e-45	UP
DSEL	-1.20109	1.57994e-46	2.02629e-45	DOWN
PIGT	0.653775	1.71236e-46	2.19326e-45	UP
TMEM53	0.795236	1.71244e-46	2.19326e-45	UP
GIT1	-0.774763	1.71361e-46	2.19328e-45	DOWN
GOLM2	-0.76374	1.7755e-46	2.27097e-45	DOWN
EGF	1.96742	1.78994e-46	2.2879e-45	UP
SNTB2	-0.73712	1.84201e-46	2.35287e-45	DOWN
GALNT7	-0.842503	1.85311e-46	2.36546e-45	DOWN
EBF3	-1.29728	1.87021e-46	2.38567e-45	DOWN
NUMBL	-1.0461	1.88097e-46	2.3978e-45	DOWN
F11R	-1.30955	1.8832e-46	2.39903e-45	DOWN
TRA2A	-0.696263	1.91682e-46	2.44022e-45	DOWN
SYNPO	0.868932	1.94385e-46	2.47297e-45	UP
HPR	2.18167	1.94674e-46	2.47492e-45	UP
PCDHGC4	2.05885	1.94799e-46	2.47492e-45	UP
FLT3LG	-1.42571	2.12466e-46	2.69758e-45	DOWN
METTL15	0.705996	2.20494e-46	2.79764e-45	UP
GATB	1.29145	2.21951e-46	2.81425e-45	UP
NRARP	-1.61249	2.26279e-46	2.86721e-45	DOWN
SYDE2	1.46979	2.36618e-46	2.99622e-45	UP
TAP1	-1.11275	2.44155e-46	3.08959e-45	DOWN
ASGR1	-1.86971	2.47669e-46	3.13197e-45	DOWN
CCM2L	-1.55759	2.54129e-46	3.21153e-45	DOWN
ADCY4	-1.38213	2.62508e-46	3.31521e-45	DOWN
CDC42SE1	-1.00507	2.74154e-46	3.45999e-45	DOWN
PLCG2	-1.19498	2.74456e-46	3.4615e-45	DOWN
DAB2	-0.994294	3.05793e-46	3.85417e-45	DOWN
ZNF217	-0.800851	3.10763e-46	3.91421e-45	DOWN
DNAAF5	0.67806	3.14062e-46	3.95315e-45	UP
TMEM248	-0.376088	3.14623e-46	3.95758e-45	DOWN
CD40	-1.15605	3.21854e-46	4.04586e-45	DOWN
ROPN1B	1.75518	3.51608e-46	4.41696e-45	UP
GABARAPL2	0.546586	3.64297e-46	4.57333e-45	UP
ACADS	1.02492	3.73224e-46	4.68231e-45	UP
GSTK1	0.659771	3.79844e-46	4.76221e-45	UP
PNP	-1.84838	3.87287e-46	4.85233e-45	DOWN
RAB35	-0.493382	3.90566e-46	4.89019e-45	DOWN
PCDH12	-1.46762	3.99704e-46	5.00131e-45	DOWN
LIME1	-1.36376	4.16526e-46	5.20835e-45	DOWN
MAPRE3	0.68493	4.49494e-46	5.6169e-45	UP
EZH2	-0.971456	4.62371e-46	5.77401e-45	DOWN
RIPK3	-1.21371	4.82481e-46	6.02119e-45	DOWN
PCED1B	-1.59537	4.92625e-46	6.14375e-45	DOWN
DOCK1	-0.72427	5.04046e-46	6.28205e-45	DOWN
AUP1	-0.701674	5.07083e-46	6.31576e-45	DOWN
KAT2B	1.02856	5.13204e-46	6.38781e-45	UP
EXOC6B	1.04344	5.43685e-46	6.76277e-45	UP
KL	-1.30929	5.45626e-46	6.78248e-45	DOWN
NCEH1	1.48126	5.47829e-46	6.8054e-45	UP
P3H4	-1.07762	5.51455e-46	6.84597e-45	DOWN
ISM1	-1.86801	5.67891e-46	7.04541e-45	DOWN
SLC16A2	-1.02612	5.74557e-46	7.12345e-45	DOWN
REV1	0.841031	5.77913e-46	7.16039e-45	UP
PDHX	1.45553	5.8429e-46	7.23468e-45	UP
EMC3	0.815577	5.88068e-46	7.27672e-45	UP
SLC37A3	-0.664014	5.95242e-46	7.36069e-45	DOWN
MOXD1	-2.00424	6.08358e-46	7.51799e-45	DOWN
EIF4A2	0.641331	6.25527e-46	7.72514e-45	UP
HERC2	0.680613	6.28882e-46	7.76153e-45	UP
SFRP4	-3.30385	6.56437e-46	8.09634e-45	DOWN
HRH1	-1.56993	6.97041e-46	8.59156e-45	DOWN
MRPS23	1.18869	7.64551e-46	9.41756e-45	UP
KCNAB3	-1.2644	7.71498e-46	9.49698e-45	DOWN
EMCN	-1.34811	8.00179e-46	9.84365e-45	DOWN
TENT4A	-0.614424	8.05892e-46	9.90752e-45	DOWN
TXN2	0.691061	8.49179e-46	1.04329e-44	UP
FOXP1	-0.763925	8.94007e-46	1.09766e-44	DOWN
HSPA6	-3.30936	9.02692e-46	1.10761e-44	DOWN
KLF16	-1.2346	9.37909e-46	1.15007e-44	DOWN
PAQR7	-0.915772	9.50873e-46	1.16522e-44	DOWN
NADK2	0.634781	9.54673e-46	1.16912e-44	UP
CBR4	0.718717	9.61318e-46	1.1765e-44	UP
TMEM67	1.183	9.64776e-46	1.17997e-44	UP
OTUD5	-0.437264	9.87409e-46	1.20688e-44	DOWN
NEDD4L	1.0273	1.01942e-45	1.2452e-44	UP
EIF3L	0.902006	1.0673e-45	1.30285e-44	UP
XPNPEP3	0.582748	1.09908e-45	1.34078e-44	UP
PARP10	-1.31193	1.21559e-45	1.48195e-44	DOWN
POGLUT2	-0.814476	1.21732e-45	1.48312e-44	DOWN
ABL1	-0.91531	1.24608e-45	1.51719e-44	DOWN
TFE3	-0.635772	1.31052e-45	1.59462e-44	DOWN
PCDHB16	-1.17212	1.31631e-45	1.60064e-44	DOWN
ATAD1	0.959534	1.33622e-45	1.62381e-44	UP
CAPN2	-0.682848	1.338e-45	1.62494e-44	DOWN
ALDH1A2	-1.74688	1.34222e-45	1.62902e-44	DOWN
SEZ6L	-3.25155	1.34689e-45	1.63365e-44	DOWN
BAALC	-1.66685	1.37144e-45	1.66236e-44	DOWN
TSPAN12	1.22331	1.41902e-45	1.71893e-44	UP
BRSK1	-1.19493	1.47354e-45	1.78384e-44	DOWN
ZNF132	0.857945	1.47847e-45	1.78866e-44	UP
FJX1	-1.7642	1.53511e-45	1.85601e-44	DOWN
PRRT1	-1.52224	1.54127e-45	1.86227e-44	DOWN
CFI	-1.22311	1.57501e-45	1.90183e-44	DOWN
SLC25A3	1.08024	1.64117e-45	1.98046e-44	UP
SBK3	2.68	1.68231e-45	2.02881e-44	UP
HAX1	0.733892	1.69296e-45	2.04036e-44	UP
COX10	1.24837	1.74621e-45	2.1032e-44	UP
ZNF799	-0.980911	1.7609e-45	2.11955e-44	DOWN
CPVL	1.96297	1.78227e-45	2.14391e-44	UP
LRPPRC	1.18433	1.7873e-45	2.14861e-44	UP
PAK6	1.64662	1.79798e-45	2.16008e-44	UP
BTN3A2	-1.505	1.80771e-45	2.16815e-44	DOWN
MYH7	1.78262	1.8081e-45	2.16815e-44	UP
ECH1	1.21098	1.80812e-45	2.16815e-44	UP
ASB12	1.76827	1.82684e-45	2.18921e-44	UP
DYNC1H1	0.829407	1.84285e-45	2.20701e-44	UP
UCHL5	0.833272	1.87588e-45	2.24515e-44	UP
PIP4P2	0.835397	2.00114e-45	2.39356e-44	UP
TET3	-0.919055	2.02934e-45	2.42576e-44	DOWN
CYBC1	-0.945482	2.17151e-45	2.59406e-44	DOWN
TMEM35B	-1.03579	2.35102e-45	2.80675e-44	DOWN
NAPA	0.698669	2.36791e-45	2.82513e-44	UP
SEC24D	-0.966079	2.39304e-45	2.85333e-44	DOWN
REEP4	-0.809875	2.40198e-45	2.86218e-44	DOWN
MVP	-0.780714	2.48189e-45	2.95555e-44	DOWN
ATP11C	-0.965672	2.49939e-45	2.97452e-44	DOWN
PACRG	1.65237	2.61813e-45	3.11389e-44	UP
DAP3	0.790241	2.67931e-45	3.18465e-44	UP
CAP2	1.97604	2.73772e-45	3.25205e-44	UP
SSTR5	2.95843	2.73957e-45	3.25221e-44	UP
OXCT1	1.95975	2.77546e-45	3.29276e-44	UP
SLC8B1	-0.878255	2.95032e-45	3.49803e-44	DOWN
PLEKHM3	0.874958	3.06112e-45	3.62713e-44	UP
RAD18	-0.804986	3.11382e-45	3.68728e-44	DOWN
ARSI	-2.29347	3.24876e-45	3.84467e-44	DOWN
ARFIP1	-0.576204	3.2565e-45	3.85143e-44	DOWN
TNFRSF25	-1.51981	3.33185e-45	3.93609e-44	DOWN
ACTR5	-0.639306	3.33223e-45	3.93609e-44	DOWN
NDUFA6	1.07657	3.4433e-45	4.06476e-44	UP
TREX1	-1.1779	3.47724e-45	4.10228e-44	DOWN
BTN2A2	-1.14538	3.61773e-45	4.26538e-44	DOWN
NOA1	0.743221	3.98673e-45	4.69751e-44	UP
TRIP6	-0.708924	4.01825e-45	4.73172e-44	DOWN
DEAF1	-0.677661	4.37137e-45	5.14435e-44	DOWN
GUCD1	0.852642	4.43634e-45	5.21758e-44	UP
CMIP	-1.09296	4.63409e-45	5.44677e-44	DOWN
TNFRSF1A	-1.01307	4.89074e-45	5.74488e-44	DOWN
IL34	-1.93762	4.91708e-45	5.77226e-44	DOWN
CERS5	-0.914082	4.94968e-45	5.80694e-44	DOWN
PRPF38A	-0.547582	5.03457e-45	5.90288e-44	DOWN
ST3GAL1	1.13146	5.10513e-45	5.98191e-44	UP
WDPCP	0.793761	5.16221e-45	6.04507e-44	UP
CALML4	-1.0058	5.36642e-45	6.28033e-44	DOWN
RCOR3	0.507663	5.39589e-45	6.31093e-44	UP
DGUOK	-0.516425	5.59819e-45	6.54351e-44	DOWN
HLA-DRB1	-1.36311	5.6142e-45	6.55818e-44	DOWN
MYOZ2	1.63946	5.95982e-45	6.95764e-44	UP
CASP7	-0.851041	6.15661e-45	7.18297e-44	DOWN
ATAD3B	-0.964229	6.33988e-45	7.39224e-44	DOWN
C6orf136	0.822761	6.47656e-45	7.54698e-44	UP
MOB3A	-0.602015	6.73451e-45	7.84276e-44	DOWN
MFSD12	-0.813486	6.88746e-45	8.01595e-44	DOWN
ARMH3	0.902233	7.10305e-45	8.26181e-44	UP
DYNLT5	-1.85791	8.30053e-45	9.64873e-44	DOWN
PPP3CA	-0.621233	8.31886e-45	9.66412e-44	DOWN
TNFRSF1B	-1.18649	8.49783e-45	9.866e-44	DOWN
CHIC2	-1.1162	8.5615e-45	9.93385e-44	DOWN
CASP2	-0.625891	8.74957e-45	1.01459e-43	DOWN
SEMA3F	-1.43316	8.92872e-45	1.03473e-43	DOWN
NUDT12	0.952746	9.31421e-45	1.07874e-43	UP
LRFN1	-1.39933	9.41986e-45	1.09032e-43	DOWN
SENP1	-0.548045	9.59861e-45	1.11033e-43	DOWN
GCNT1	-1.38451	1.01618e-44	1.17476e-43	DOWN
DNAJA2	0.657128	1.02063e-44	1.17919e-43	UP
PRKCH	-1.02039	1.04556e-44	1.20726e-43	DOWN
CX3CL1	-1.84059	1.05626e-44	1.21887e-43	DOWN
MICAL1	-1.01451	1.06441e-44	1.22753e-43	DOWN
HCCS	1.32184	1.07624e-44	1.24042e-43	UP
SPAG16	0.692671	1.11171e-44	1.28052e-43	UP
ACSL5	-1.09458	1.11393e-44	1.2823e-43	DOWN
ZNF783	-0.951506	1.14964e-44	1.32261e-43	DOWN
DPF3	1.3966	1.19299e-44	1.37165e-43	UP
EBF4	-1.25104	1.28248e-44	1.47364e-43	DOWN
LYN	-0.973832	1.35741e-44	1.5588e-43	DOWN
ATP5MG	1.01584	1.40591e-44	1.61353e-43	UP
MGME1	0.620287	1.51228e-44	1.73455e-43	UP
GLRX5	0.863908	1.63523e-44	1.87444e-43	UP
ADGRA3	0.880232	1.65433e-44	1.8952e-43	UP
PRICKLE2	-0.966703	1.76071e-44	2.01585e-43	DOWN
RBFOX1	1.68202	1.81153e-44	2.07278e-43	UP
EFS	-1.26532	1.8887e-44	2.15978e-43	DOWN
ABI1	-0.475167	1.92978e-44	2.20543e-43	DOWN
ADORA2B	-1.47909	2.06059e-44	2.35351e-43	DOWN
LACTB	1.05352	2.06736e-44	2.35983e-43	UP
TBC1D2B	-0.921134	2.31276e-44	2.63836e-43	DOWN
TM4SF18	-1.28577	2.58273e-44	2.94457e-43	DOWN
EIF3K	0.829766	2.64892e-44	3.01821e-43	UP
CLUH	1.01328	2.90703e-44	3.31031e-43	UP
IFT52	-0.819251	2.91005e-44	3.31177e-43	DOWN
KLC4	0.664976	2.92182e-44	3.32317e-43	UP
ZNF710	1.28654	2.99403e-44	3.40327e-43	UP
TIE1	-1.18373	3.01402e-44	3.42394e-43	DOWN
RPS19	-0.911763	3.05091e-44	3.46378e-43	DOWN
ART3	1.88899	3.30247e-44	3.74714e-43	UP
DMD	1.47517	3.33105e-44	3.77731e-43	UP
NALCN	1.31972	3.36257e-44	3.81078e-43	UP
XAF1	-1.77099	3.38554e-44	3.83452e-43	DOWN
MARCHF8	0.714262	3.41035e-44	3.86032e-43	UP
GNMT	2.22924	3.4147e-44	3.86295e-43	UP
CDKN2AIPNL	0.70607	3.64844e-44	4.12491e-43	UP
AZGP1	1.79131	3.68606e-44	4.16496e-43	UP
HLA-DPB1	-1.36015	3.72437e-44	4.20575e-43	DOWN
HIF1AN	0.658089	3.88878e-44	4.3888e-43	UP
DNM1	-1.51844	4.03231e-44	4.54808e-43	DOWN
ACTN4	-0.756617	4.22606e-44	4.76378e-43	DOWN
SECTM1	-1.60545	4.37179e-44	4.92513e-43	DOWN
CYFIP2	1.23293	4.51147e-44	5.07948e-43	UP
ME1	1.71837	4.73628e-44	5.32944e-43	UP
LIMK2	-0.945863	4.81688e-44	5.41464e-43	DOWN
STIMATE	-0.624091	4.8177e-44	5.41464e-43	DOWN
PCDHGB3	1.39126	5.03257e-44	5.65278e-43	UP
BAZ1A	-0.928225	5.17452e-44	5.8088e-43	DOWN
PCSK5	-1.2326	5.33037e-44	5.98022e-43	DOWN
CHST2	-1.55221	5.81655e-44	6.52181e-43	DOWN
TRIM4	-0.722197	5.82221e-44	6.52431e-43	DOWN
SLC30A7	-1.00513	6.05268e-44	6.77858e-43	DOWN
ADAM15	-1.03281	6.29568e-44	7.04656e-43	DOWN
GXYLT1	-0.632398	6.39533e-44	7.15389e-43	DOWN
NDUFAB1	1.29334	6.42748e-44	7.18562e-43	UP
FHOD3	2.27786	6.58063e-44	7.3525e-43	UP
TRERF1	-1.37349	6.64872e-44	7.42421e-43	DOWN
GMFG	-1.08293	6.82456e-44	7.61609e-43	DOWN
NXT1	-1.14945	6.94749e-44	7.74872e-43	DOWN
KCTD9	0.856328	7.15399e-44	7.97434e-43	UP
PTPN4	0.837825	7.27356e-44	8.10288e-43	UP
PCDHGA1	1.24824	7.97758e-44	8.88196e-43	UP
RAMP3	-1.44219	8.34674e-44	9.28752e-43	DOWN
RAPGEF5	-1.3351	8.57199e-44	9.53258e-43	DOWN
KAZN	-1.41474	8.69716e-44	9.66611e-43	DOWN
HDHD2	0.849079	8.99164e-44	9.98756e-43	UP
TVP23C	-0.868967	9.1453e-44	1.01523e-42	DOWN
UBASH3B	-2.11288	9.46576e-44	1.05019e-42	DOWN
TCTN3	-0.537869	9.60566e-44	1.06509e-42	DOWN
SAMD9L	-1.52762	9.95495e-44	1.10318e-42	DOWN
PLSCR1	-1.36099	1.00122e-43	1.10887e-42	DOWN
ZNF181	0.753235	1.02125e-43	1.1304e-42	UP
IGFBP4	-1.46694	1.08093e-43	1.19576e-42	DOWN
OCIAD1	0.532603	1.122e-43	1.24047e-42	UP
RAB8B	-1.00003	1.16088e-43	1.28271e-42	DOWN
FIGNL2	-1.74457	1.16506e-43	1.28657e-42	DOWN
ZNF263	-0.678128	1.17091e-43	1.29228e-42	DOWN
FLRT2	-1.81505	1.17857e-43	1.29999e-42	DOWN
PCED1A	-1.13558	1.20152e-43	1.32454e-42	DOWN
HINT3	0.929341	1.20439e-43	1.32692e-42	UP
LZTR1	-0.560325	1.23485e-43	1.3597e-42	DOWN
MSANTD2	-1.02178	1.4286e-43	1.57213e-42	DOWN
MSL3	-0.546622	1.43633e-43	1.57971e-42	DOWN
MRPS30	1.01852	1.45146e-43	1.59543e-42	UP
TSPAN14	-1.00891	1.49741e-43	1.64498e-42	DOWN
BTN3A1	-1.67603	1.53468e-43	1.68496e-42	DOWN
GABARAPL1	1.01288	1.58922e-43	1.74383e-42	UP
TCAIM	0.84024	1.60857e-43	1.76404e-42	UP
XK	2.03882	1.7536e-43	1.92198e-42	UP
FDX1	0.947016	1.80684e-43	1.97919e-42	UP
ARHGEF2	-0.667416	1.80954e-43	1.981e-42	DOWN
OXA1L	0.703064	1.81846e-43	1.98962e-42	UP
DBF4	-0.991916	1.85418e-43	2.02754e-42	DOWN
TMTC3	-0.573862	1.98434e-43	2.16862e-42	DOWN
RRAGD	1.35399	1.99007e-43	2.17363e-42	UP
LMNB2	-0.875279	2.1516e-43	2.34871e-42	DOWN
TRIM11	-0.641606	2.27691e-43	2.48407e-42	DOWN
RGS19	-0.931275	2.32748e-43	2.53779e-42	DOWN
KIF26A	-1.3432	2.36758e-43	2.58002e-42	DOWN
DPM2	-0.762895	2.38058e-43	2.5927e-42	DOWN
DENND6B	-1.16762	2.39734e-43	2.60945e-42	DOWN
JCAD	-1.26419	2.44651e-43	2.66146e-42	DOWN
PLCL1	1.74808	2.45399e-43	2.66807e-42	UP
TMEM265	-0.99083	2.50245e-43	2.71919e-42	DOWN
ADA	-1.24039	2.52885e-43	2.74631e-42	DOWN
CTSK	-1.61781	2.58995e-43	2.81106e-42	DOWN
JUP	0.842071	2.80725e-43	3.04517e-42	UP
TUBB3	-1.7891	2.8702e-43	3.11167e-42	DOWN
CHEK2	-1.25931	3.0262e-43	3.27893e-42	DOWN
EXT1	-0.860416	3.02981e-43	3.28097e-42	DOWN
EPB41L4B	1.71534	3.15745e-43	3.41725e-42	UP
LRRC47	0.588297	3.18029e-43	3.44e-42	UP
FXR2	0.894036	3.19673e-43	3.45582e-42	UP
TRIM21	-0.852711	3.20687e-43	3.4648e-42	DOWN
NOMO2	1.91899	3.21554e-43	3.4722e-42	UP
SIPA1L2	1.24255	3.33513e-43	3.59929e-42	UP
NSMCE2	0.573714	3.39078e-43	3.65726e-42	UP
CLEC14A	-1.24811	3.54704e-43	3.82364e-42	DOWN
AKT3	-0.907266	3.68818e-43	3.97353e-42	DOWN
PLXDC1	-1.66772	3.86005e-43	4.15634e-42	DOWN
CMC1	0.686877	3.88893e-43	4.18507e-42	UP
ME2	1.17402	3.93446e-43	4.23166e-42	UP
H3C6	1.647	3.95813e-43	4.25471e-42	UP
MAPK9	0.61936	3.99149e-43	4.28814e-42	UP
SDHAF3	1.00532	4.16276e-43	4.46962e-42	UP
GIMAP2	-1.25728	4.17169e-43	4.47667e-42	DOWN
GAP43	-2.51602	4.23236e-43	4.53921e-42	DOWN
REXO2	1.03559	4.24889e-43	4.55436e-42	UP
MEX3C	-0.553062	4.50069e-43	4.82155e-42	DOWN
GET3	0.659168	4.61441e-43	4.94059e-42	UP
ALS2	0.579841	4.6359e-43	4.96081e-42	UP
TOP2B	0.640972	4.70218e-43	5.0289e-42	UP
RAB43	-0.810781	4.96805e-43	5.31025e-42	DOWN
UBE2R2	0.471348	5.27015e-43	5.62999e-42	UP
SCUBE3	1.83552	5.43834e-43	5.8064e-42	UP
STX5	-0.595183	5.93862e-43	6.33698e-42	DOWN
P4HA3	-2.59351	6.02485e-43	6.42538e-42	DOWN
PABIR2	-0.529141	6.10679e-43	6.50911e-42	DOWN
NDEL1	-0.66076	6.11806e-43	6.51747e-42	DOWN
GPATCH8	0.678268	6.14041e-43	6.53761e-42	UP
UBL4A	0.638527	6.15407e-43	6.54848e-42	UP
MYDGF	-0.980979	6.34052e-43	6.74311e-42	DOWN
NOTCH2	-0.830691	6.34712e-43	6.74634e-42	DOWN
NUP50	-0.490213	6.37169e-43	6.76867e-42	DOWN
LMO7	1.81598	6.4741e-43	6.87362e-42	UP
PTPN18	-0.989479	6.67782e-43	7.08595e-42	DOWN
HBS1L	0.997022	6.70024e-43	7.10578e-42	UP
ANAPC15	0.762505	6.82663e-43	7.23577e-42	UP
KPNA6	0.656987	6.9865e-43	7.40109e-42	UP
PARP12	-1.04298	7.21813e-43	7.63881e-42	DOWN
LOXHD1	-1.83714	7.21894e-43	7.63881e-42	DOWN
APOL3	-1.15691	7.40384e-43	7.83009e-42	DOWN
EFNA3	-1.10859	7.65527e-43	8.09149e-42	DOWN
AMPD2	-0.905144	7.66007e-43	8.09207e-42	DOWN
RNF227	-0.95496	8.26878e-43	8.73026e-42	DOWN
UQCRC1	1.25802	9.04895e-43	9.54866e-42	UP
TRIM62	-0.842329	9.68684e-43	1.02161e-41	DOWN
LRCH1	-0.609973	1.01203e-42	1.06673e-41	DOWN
MN1	-1.38876	1.04731e-42	1.10331e-41	DOWN
ETFBKMT	0.779421	1.05794e-42	1.11388e-41	UP
ANKRD13B	-1.01262	1.12804e-42	1.18704e-41	DOWN
SEC62	-0.442316	1.15167e-42	1.21123e-41	DOWN
DENND5B	1.12895	1.24453e-42	1.30817e-41	UP
STOM	-1.08294	1.27299e-42	1.33735e-41	DOWN
COPS4	0.947812	1.30942e-42	1.37486e-41	UP
ZNF174	0.546121	1.33337e-42	1.39923e-41	UP
TBX5	1.67301	1.35889e-42	1.42522e-41	UP
SLC10A7	-0.682496	1.40356e-42	1.47126e-41	DOWN
CYBA	-0.945323	1.50821e-42	1.58008e-41	DOWN
ATAD3C	-1.56595	1.53771e-42	1.6101e-41	DOWN
IP6K3	1.79257	1.56758e-42	1.64048e-41	UP
ENSA	0.383387	1.62788e-42	1.70264e-41	UP
TECRL	2.12432	1.67902e-42	1.75516e-41	UP
TRIM25	-1.06991	1.71628e-42	1.79313e-41	DOWN
ZNF106	1.60719	1.74503e-42	1.82216e-41	UP
ACSS3	0.905413	1.86012e-42	1.94127e-41	UP
PFKL	-0.641017	1.86483e-42	1.94512e-41	DOWN
ARL13B	-0.792669	1.89697e-42	1.97755e-41	DOWN
PPP2R1B	-0.683815	1.91219e-42	1.99233e-41	DOWN
EYA1	1.75459	2.02033e-42	2.10385e-41	UP
GZF1	0.661248	2.04195e-42	2.1252e-41	UP
ZCRB1	0.688297	2.06729e-42	2.15039e-41	UP
KCNN3	-1.85414	2.06952e-42	2.15153e-41	DOWN
PLOD1	-0.871002	2.07764e-42	2.15879e-41	DOWN
RNPEP	-0.665452	2.07879e-42	2.1588e-41	DOWN
PTCD2	0.803864	2.17432e-42	2.25678e-41	UP
CENPT	-0.72886	2.28549e-42	2.37087e-41	DOWN
CKB	1.36523	2.30861e-42	2.39354e-41	UP
ZNF618	-1.13675	2.37865e-42	2.46482e-41	DOWN
ENC1	-1.48361	2.39532e-42	2.48074e-41	DOWN
MKKS	0.646519	2.44215e-42	2.52786e-41	UP
VTI1B	0.481159	2.49065e-42	2.57666e-41	UP
RABEP1	0.586334	2.49879e-42	2.58367e-41	UP
GPR155	0.864315	2.54801e-42	2.63312e-41	UP
ECM1	-1.1961	2.61468e-42	2.70056e-41	DOWN
ITFG1	0.829389	2.64991e-42	2.73546e-41	UP
LUM	-2.26106	2.68604e-42	2.77124e-41	DOWN
PCYT1A	0.834171	2.86332e-42	2.95255e-41	UP
ARHGEF40	-0.775103	2.90726e-42	2.99622e-41	DOWN
TMEM119	-2.58636	3.0342e-42	3.12535e-41	DOWN
ZNF784	0.801588	3.05895e-42	3.14915e-41	UP
FAM111A	-1.22041	3.20061e-42	3.29319e-41	DOWN
ZYG11B	0.975052	3.21853e-42	3.30984e-41	UP
NDUFC1	0.990457	3.26627e-42	3.35712e-41	UP
ARAF	0.517256	3.38669e-42	3.47901e-41	UP
SNX11	-0.483516	3.42034e-42	3.51168e-41	DOWN
EML2	0.607271	3.46217e-42	3.5527e-41	UP
PSMD7	1.11584	3.47167e-42	3.56052e-41	UP
TMEM30B	-1.85133	3.4854e-42	3.57268e-41	DOWN
FAM210A	1.00861	3.5497e-42	3.63662e-41	UP
C18orf54	-1.1629	3.59796e-42	3.68408e-41	DOWN
ITPRIPL1	-1.41183	3.60666e-42	3.69099e-41	DOWN
GBP3	-1.32061	3.68248e-42	3.76656e-41	DOWN
IL18BP	-1.14436	3.7223e-42	3.80524e-41	DOWN
NBR1	0.708301	3.80692e-42	3.88965e-41	UP
CCDC137	-0.732195	3.91244e-42	3.99531e-41	DOWN
OSBPL5	-0.77765	3.93533e-42	4.0157e-41	DOWN
TRUB2	0.8911	3.93663e-42	4.0157e-41	UP
SLC35F2	-1.62445	3.96959e-42	4.04715e-41	DOWN
TMCO6	-0.950418	4.06972e-42	4.14701e-41	DOWN
SHISA2	-2.83983	4.08344e-42	4.15876e-41	DOWN
COL6A3	-1.20885	4.0958e-42	4.16911e-41	DOWN
SLC15A3	-1.07062	4.12483e-42	4.19641e-41	DOWN
RARA	-1.12917	4.23121e-42	4.30234e-41	DOWN
UBQLN2	0.625989	4.56599e-42	4.64026e-41	UP
ACSS2	0.945421	4.76741e-42	4.84236e-41	UP
ZFAND2B	-0.693577	4.79142e-42	4.86415e-41	DOWN
IL27RA	-1.13467	4.92798e-42	5.00011e-41	DOWN
BDH1	1.74779	4.97196e-42	5.04204e-41	UP
MRPL1	0.86955	5.13763e-42	5.20727e-41	UP
PREPL	0.828109	5.25113e-42	5.31947e-41	UP
ELOVL4	-1.45493	5.29136e-42	5.35736e-41	DOWN
OAS3	-1.66356	5.53421e-42	5.60026e-41	DOWN
NTMT2	2.29657	5.57489e-42	5.63841e-41	UP
TRMT61B	1.30196	5.76028e-42	5.82282e-41	UP
APOB	2.30164	5.88665e-42	5.94739e-41	UP
KIF9	0.757467	5.97069e-42	6.02909e-41	UP
PLXDC2	-1.28099	6.04819e-42	6.10411e-41	DOWN
TRIM34	-1.16532	6.15195e-42	6.20553e-41	DOWN
WWTR1	-0.849162	6.24389e-42	6.29492e-41	DOWN
ATP2A3	-1.35683	6.25182e-42	6.29957e-41	DOWN
PAM	1.31199	6.30364e-42	6.34842e-41	UP
SYNGAP1	-0.873168	6.50808e-42	6.55085e-41	DOWN
MSN	-0.890111	6.61494e-42	6.65488e-41	DOWN
IFI16	-1.19608	6.70229e-42	6.73919e-41	DOWN
CARS1	-0.680629	6.73556e-42	6.76906e-41	DOWN
KRBOX4	-0.735259	6.89913e-42	6.92713e-41	DOWN
KCNC4	-1.00098	6.90014e-42	6.92713e-41	DOWN
KSR1	-1.23544	6.98786e-42	7.01148e-41	DOWN
TMEM138	-0.646058	7.0081e-42	7.02808e-41	DOWN
PHF19	-0.697153	7.08052e-42	7.09696e-41	DOWN
IRF1	-1.59518	7.13146e-42	7.14424e-41	DOWN
C17orf80	0.693668	7.19975e-42	7.20886e-41	UP
LDB3	1.54934	7.38104e-42	7.38648e-41	UP
AEBP1	-1.80133	7.79924e-42	7.80088e-41	DOWN
KBTBD12	1.60277	7.85956e-42	7.85708e-41	UP
DENND1B	0.940286	8.18827e-42	8.18137e-41	UP
RUSC1	-0.829554	8.2021e-42	8.19088e-41	DOWN
N4BP2L1	-1.38556	8.219e-42	8.20345e-41	DOWN
TMEM245	1.28945	8.36972e-42	8.34949e-41	UP
SYCP2L	-2.00774	8.49562e-42	8.47065e-41	DOWN
DSG2	1.76734	8.616e-42	8.58616e-41	UP
FOXL1	-1.1497	8.95682e-42	8.92113e-41	DOWN
DACT1	-1.63067	9.15403e-42	9.11277e-41	DOWN
GDPD5	-1.29744	9.16248e-42	9.11641e-41	DOWN
RSPH3	1.0816	9.17745e-42	9.12652e-41	UP
ATP5PD	1.00259	9.33624e-42	9.27957e-41	UP
TLE4	-0.632271	9.53586e-42	9.47302e-41	DOWN
CRIPT	0.577052	9.58443e-42	9.51629e-41	UP
ASPN	-2.56552	9.81072e-42	9.73588e-41	DOWN
DIO2	-2.14273	1.00878e-41	1.00056e-40	DOWN
ATAD2	1.30888	1.01757e-41	1.00875e-40	UP
TSPAN4	-1.0086	1.03041e-41	1.02095e-40	DOWN
NSMF	-0.88321	1.03629e-41	1.02624e-40	DOWN
TLCD4	1.41298	1.04229e-41	1.03139e-40	UP
PHGDH	-1.41741	1.04258e-41	1.03139e-40	DOWN
CAV3	1.48505	1.04691e-41	1.03514e-40	UP
MRPL34	1.02966	1.06492e-41	1.0524e-40	UP
NIF3L1	0.857787	1.07559e-41	1.06239e-40	UP
HLA-C	-1.09238	1.10222e-41	1.08812e-40	DOWN
SLFN13	-1.30959	1.11813e-41	1.10326e-40	DOWN
USP28	1.42385	1.12055e-41	1.10507e-40	UP
FZD4	-1.05773	1.16127e-41	1.14464e-40	DOWN
VAPB	0.501536	1.17124e-41	1.15386e-40	UP
CPNE8	-1.08311	1.22417e-41	1.20539e-40	DOWN
BCL11A	1.41166	1.24521e-41	1.22547e-40	UP
CDC14A	-0.818886	1.25854e-41	1.23794e-40	DOWN
TMEM63B	0.58875	1.29505e-41	1.27319e-40	UP
SCRG1	-2.00214	1.31643e-41	1.29355e-40	DOWN
MRAS	1.13331	1.35319e-41	1.32898e-40	UP
MRPS16	0.90328	1.35654e-41	1.33158e-40	UP
PGGHG	-1.31815	1.40293e-41	1.3764e-40	DOWN
DCP2	-0.645167	1.4156e-41	1.38812e-40	DOWN
PAXX	-1.12873	1.44991e-41	1.42103e-40	DOWN
HNRNPA3	-0.538228	1.47539e-41	1.44525e-40	DOWN
HOOK2	1.13148	1.49024e-41	1.45905e-40	UP
CA5B	-1.14106	1.53919e-41	1.5062e-40	DOWN
TSEN54	-0.799575	1.55946e-41	1.52525e-40	DOWN
ADPRHL1	1.65703	1.60313e-41	1.56715e-40	UP
CHDH	1.64543	1.61388e-41	1.57685e-40	UP
BATF2	-1.64012	1.66922e-41	1.63009e-40	DOWN
GRM1	2.33579	1.67075e-41	1.63075e-40	UP
TMEM251	0.633588	1.69931e-41	1.65777e-40	UP
HPCAL1	-0.810472	1.73926e-41	1.69587e-40	DOWN
LCP2	-1.06447	1.78238e-41	1.73702e-40	DOWN
PROCR	-0.932444	1.78585e-41	1.73951e-40	DOWN
THRA	0.67821	1.91362e-41	1.86301e-40	UP
LEMD2	-0.630463	1.93491e-41	1.88277e-40	DOWN
UBA6	-0.597439	1.97138e-41	1.91728e-40	DOWN
AKNA	-0.994434	1.97645e-41	1.92122e-40	DOWN
F2R	-1.44014	2.02343e-41	1.96589e-40	DOWN
SLC39A9	-0.38928	2.03922e-41	1.98022e-40	DOWN
GBP4	-1.57806	2.04936e-41	1.98904e-40	DOWN
APOBEC3D	-1.4525	2.12242e-41	2.0589e-40	DOWN
NHSL1	0.892548	2.12866e-41	2.0639e-40	UP
COX8A	1.0123	2.14395e-41	2.07766e-40	UP
UHRF1BP1	1.01268	2.15316e-41	2.08553e-40	UP
ITGA1	-1.06487	2.18514e-41	2.11542e-40	DOWN
CKAP5	0.837343	2.251e-41	2.17807e-40	UP
SUPT4H1	0.431851	2.31784e-41	2.2416e-40	UP
IFITM3	-1.12373	2.33704e-41	2.25902e-40	DOWN
PARP1	1.08349	2.38623e-41	2.3054e-40	UP
PDE5A	-1.57544	2.39174e-41	2.30954e-40	DOWN
USH2A	1.56851	2.39389e-41	2.31044e-40	UP
CRYBG1	-1.00018	2.48224e-41	2.3945e-40	DOWN
CAB39	0.866879	2.50209e-41	2.41243e-40	UP
LPAR5	1.59819	2.55012e-41	2.45748e-40	UP
GPN3	0.963428	2.68857e-41	2.58959e-40	UP
ERMP1	0.976872	2.7396e-41	2.6374e-40	UP
PLCXD3	1.80817	2.74472e-41	2.64099e-40	UP
SYT13	2.34931	2.77751e-41	2.67119e-40	UP
KCTD13	-0.836796	2.79349e-41	2.6852e-40	DOWN
RTN4R	-1.9257	2.81199e-41	2.70162e-40	DOWN
LMOD2	2.04578	2.84533e-41	2.73227e-40	UP
TTC7B	0.460121	2.91773e-41	2.80037e-40	UP
PPP1R14C	1.48711	2.94164e-41	2.82189e-40	UP
C15orf65	0.991552	2.94752e-41	2.82611e-40	UP
IFI35	-1.09902	3.06654e-41	2.93874e-40	DOWN
RELA	-0.66547	3.30781e-41	3.16836e-40	DOWN
THBS3	-1.28106	3.3192e-41	3.17766e-40	DOWN
COL12A1	-1.62809	3.43144e-41	3.28347e-40	DOWN
FBRS	-0.51596	3.54092e-41	3.38652e-40	DOWN
PRXL2B	-0.799232	3.55106e-41	3.39451e-40	DOWN
KLF3	-0.72437	3.59251e-41	3.43241e-40	DOWN
MICA	-0.898976	3.64367e-41	3.47953e-40	DOWN
SIRT6	-0.631526	3.86908e-41	3.69293e-40	DOWN
CERS6	1.56215	3.9604e-41	3.77819e-40	UP
ANO2	-1.3858	3.96908e-41	3.78457e-40	DOWN
RFTN1	-1.06091	3.99481e-41	3.8072e-40	DOWN
C1QTNF2	-1.83969	4.29713e-41	4.09326e-40	DOWN
NR2C2AP	-0.827158	4.33845e-41	4.13055e-40	DOWN
ZC3H12B	-1.28997	4.36286e-41	4.15171e-40	DOWN
MAIP1	0.859094	4.37332e-41	4.15958e-40	UP
NAA40	0.782014	4.38625e-41	4.16979e-40	UP
NDRG1	-1.24179	4.62352e-41	4.39315e-40	DOWN
[truncated: 17,104 more rows]

## Sheet: (B) Functional analysis (KEGG)
Top 15 upregulated functional terms from the KEGG pathway enrichment analysis of genes that were differentially expressed in heart tissues from humans with high versus low PLIN5 expression.
KEGG terms enrichment analysis of genes that were differentially expressed in heart tissues from humans with high versus low PLIN5 expression
Name	# of Genes	Stats	P-Adj	Direction
Oxidative phosphorylation	119	56.709	0	UP
Valine, leucine and isoleucine degradation	48	43.958	0	UP
Thermogenesis	218	40.693	0	UP
Parkinson disease	235	39.288	0	UP
Propanoate metabolism	34	38.115	0	UP
Huntington disease	292	36.798	0	UP
Citrate cycle (TCA cycle)	30	33.897	0	UP
Diabetic cardiomyopathy	189	33.472	0	UP
Peroxisome	82	33.162	0	UP
Fatty acid degradation	43	28.082	1.1724e-12	UP
Prion disease	258	28.052	0	UP
Aminoacyl-tRNA biosynthesis	44	28.027	2.9862e-09	UP
Proteasome	46	27.848	1.151e-08	UP
Pyruvate metabolism	47	26.823	1.1724e-12	UP
Amyotrophic lateral sclerosis	347	26.4	0	UP
Glyoxylate and dicarboxylate metabolism	29	23.699	9.3077e-10	UP
Cardiac muscle contraction	83	21.437	5.1514e-12	UP
Alzheimer disease	353	17.295	0	UP
Butanoate metabolism	28	16.108	3.3086e-06	UP
Non-alcoholic fatty liver disease	150	15.835	0	UP
Spinocerebellar ataxia	142	14.367	1.9916e-09	UP
Fatty acid biosynthesis	18	14.14	0.00021748	UP
Glycolysis / Gluconeogenesis	66	13.449	9.0157e-07	UP
Porphyrin and chlorophyll metabolism	41	12.744	0.00052703	UP
Pathways of neurodegeneration	458	11.745	0	UP
Terpenoid backbone biosynthesis	22	11.423	0.014643	UP
Synthesis and degradation of ketone bodies	10	11.13	0.0063124	UP
Insulin signaling pathway	137	10.078	4.9366e-07	UP
Sulfur relay system	8	9.3916	0.014643	UP
Phosphonate and phosphinate metabolism	6	9.2779	0.035598	UP
Ubiquitin mediated proteolysis	139	8.5074	1.9566e-08	UP
PPAR signaling pathway	74	8.3262	2.6335e-05	UP
Ferroptosis	41	8.1276	0.014643	UP
beta-Alanine metabolism	30	7.7276	0.0010208	UP
Cysteine and methionine metabolism	50	7.4856	0.0082821	UP
Autophagy	136	7.3745	0.00011861	UP
AMPK signaling pathway	120	7.2206	9.2666e-06	UP
Mitophagy	68	5.8975	6.3807e-06	UP
Thiamine metabolism	15	5.7428	0.035714	UP
Ubiquinone and other terpenoid-quinone biosynthesis	11	5.7109	0.022708	UP
Glycine, serine and threonine metabolism	39	5.5586	0.0046106	UP
Tryptophan metabolism	42	5.0966	0.00074065	UP
Circadian rhythm	30	3.7347	0.010639	UP
Lysine degradation	63	3.1655	0.0012076	UP
Fructose and mannose metabolism	33	2.889	0.047859	UP
Arginine and proline metabolism	50	1.4557	0.022547	UP
Alanine, aspartate and glutamate metabolism	37	-0.55072	0.049348	UP
Vasopressin-regulated water reabsorption	44	-1.2553	0.027135	UP
Regulation of lipolysis in adipocytes	55	-3.8842	0.020463	UP
Insulin resistance	108	-4.8114	0.00082133	UP
Glucagon signaling pathway	106	-6.0904	0.0051373	UP
Arrhythmogenic right ventricular cardiomyopathy	77	-7.5388	0.0090171	UP
Retrograde endocannabinoid signaling	140	-7.603	6.2282e-05	UP
Dilated cardiomyopathy	95	-7.6961	0.0028676	UP
Adipocytokine signaling pathway	69	-11.054	0.037715	UP
Adrenergic signaling in cardiomyocytes	150	-11.61	0.0013768	UP
Longevity regulating pathway	102	-12.06	0.049348	UP
Hypertrophic cardiomyopathy	90	-12.84	0.032475	UP
Legionellosis	57	-27.964	0.041414	DOWN
Long-term depression	59	-28.331	0.034585	DOWN
Thyroid cancer	37	-28.405	0.019188	DOWN
Bladder cancer	41	-28.619	0.01479	DOWN
VEGF signaling pathway	58	-29.198	0.032557	DOWN
Cytosolic DNA-sensing pathway	62	-29.389	0.031159	DOWN
Thyroid hormone synthesis	75	-29.612	0.042386	DOWN
Acute myeloid leukemia	67	-29.657	0.0367	DOWN
Complement and coagulation cascades	85	-30.932	0.041983	DOWN
Primary immunodeficiency	37	-31.304	0.0064162	DOWN
Fc epsilon RI signaling pathway	66	-31.47	0.017878	DOWN
Staphylococcus aureus infection	91	-31.559	0.046574	DOWN
Other types of O-glycan biosynthesis	46	-31.655	0.0075603	DOWN
PD-L1 expression and PD-1 checkpoint pathway in cancer	89	-31.666	0.031159	DOWN
Inflammatory mediator regulation of TRP channels	97	-31.946	0.038803	DOWN
Gap junction	88	-32.097	0.036979	DOWN
Glycosaminoglycan biosynthesis	53	-32.565	0.0066431	DOWN
Aldosterone synthesis and secretion	98	-32.884	0.031929	DOWN
Prostate cancer	97	-33.068	0.027393	DOWN
Adherens junction	71	-33.682	0.01479	DOWN
Cholinergic synapse	113	-33.757	0.041686	DOWN
Basal cell carcinoma	63	-34.464	0.0054348	DOWN
Epithelial cell signaling in Helicobacter pylori infection	70	-34.656	0.0068417	DOWN
Sphingolipid signaling pathway	119	-35.845	0.028952	DOWN
B cell receptor signaling pathway	79	-36.468	0.0058906	DOWN
Cellular senescence	156	-36.725	0.037805	DOWN
T cell receptor signaling pathway	103	-36.991	0.010493	DOWN
Asthma	28	-37.129	0.00018961	DOWN
Growth hormone synthesis, secretion and action	119	-37.183	0.018165	DOWN
Viral myocarditis	57	-38.14	0.00051395	DOWN
JAK-STAT signaling pathway	162	-38.933	0.028121	DOWN
Signaling pathways regulating pluripotency of stem cells	142	-39.152	0.012446	DOWN
Cushing syndrome	155	-39.213	0.020086	DOWN
African trypanosomiasis	36	-39.718	7.4047e-05	DOWN
Fluid shear stress and atherosclerosis	136	-40.213	0.0056123	DOWN
Parathyroid hormone synthesis, secretion and action	106	-40.705	0.0019263	DOWN
RIG-I-like receptor signaling pathway	70	-40.957	0.00029625	DOWN
Small cell lung cancer	92	-41.388	0.00059873	DOWN
Chronic myeloid leukemia	76	-41.539	0.00026331	DOWN
Hippo signaling pathway	162	-41.567	0.010435	DOWN
Phagosome	148	-41.712	0.0056123	DOWN
Fc gamma R-mediated phagocytosis	95	-41.967	0.00049446	DOWN
Breast cancer	147	-42.254	0.0058906	DOWN
Autoimmune thyroid disease	50	-42.293	4.2107e-05	DOWN
Bacterial invasion of epithelial cells	77	-42.574	0.00022733	DOWN
Viral carcinogenesis	201	-42.58	0.011315	DOWN
Intestinal immune network for IgA production	45	-42.701	2.5911e-05	DOWN
p53 signaling pathway	73	-42.971	6.6433e-05	DOWN
Shigellosis	243	-44.142	0.024347	DOWN
Measles	139	-45.442	0.00056539	DOWN
Antigen processing and presentation	69	-45.456	1.8384e-05	DOWN
Toll-like receptor signaling pathway	102	-45.809	0.00011746	DOWN
Platelet activation	122	-46.171	0.00022796	DOWN
ECM-receptor interaction	87	-46.531	4.0088e-05	DOWN
Protein digestion and absorption	103	-46.659	9.1136e-05	DOWN
Hepatitis C	156	-46.659	0.00039282	DOWN
TGF-beta signaling pathway	93	-46.753	5.3548e-05	DOWN
Calcium signaling pathway	239	-46.881	0.0084945	DOWN
Salmonella infection	249	-47.088	0.0085644	DOWN
Amoebiasis	101	-47.095	5.3802e-05	DOWN
Phospholipase D signaling pathway	146	-47.116	0.00026331	DOWN
Graft-versus-host disease	38	-48.374	1.745e-07	DOWN
Apoptosis	141	-48.57	0.00037524	DOWN
Regulation of actin cytoskeleton	217	-48.656	0.0018268	DOWN
IL-17 signaling pathway	94	-48.976	1.5018e-05	DOWN
Allograft rejection	35	-49.58	1.2287e-07	DOWN
Axon guidance	181	-49.705	0.00037524	DOWN
C-type lectin receptor signaling pathway	104	-49.871	6.7584e-06	DOWN
Rheumatoid arthritis	89	-49.915	1.3535e-06	DOWN
Inflammatory bowel disease	63	-50.161	5.3204e-07	DOWN
Pertussis	76	-50.376	8.986e-07	DOWN
Chagas disease	101	-50.612	6.0734e-06	DOWN
Relaxin signaling pathway	129	-50.934	3.1371e-05	DOWN
Proteoglycans in cancer	202	-51.555	0.00026331	DOWN
Type I diabetes mellitus	41	-51.821	1.1403e-08	DOWN
Notch signaling pathway	59	-51.859	5.1558e-08	DOWN
Malaria	49	-52.073	1.5144e-07	DOWN
Leishmaniasis	73	-52.779	7.697e-08	DOWN
Focal adhesion	200	-53.746	3.2384e-05	DOWN
Hepatitis B	161	-53.757	2.2188e-05	DOWN
Hematopoietic cell lineage	95	-54.3	1.7928e-07	DOWN
Osteoclast differentiation	125	-55.143	7.6176e-07	DOWN
Tuberculosis	176	-55.243	1.4985e-05	DOWN
AGE-RAGE signaling pathway in diabetic complications	100	-55.513	5.3092e-08	DOWN
Leukocyte transendothelial migration	113	-56.84	1.7305e-07	DOWN
NF-kappa B signaling pathway	102	-56.891	7.697e-08	DOWN
MicroRNAs in cancer	160	-56.9	1.0923e-06	DOWN
Neuroactive ligand-receptor interaction	339	-57.359	0.00042392	DOWN
Th17 cell differentiation	105	-57.745	6.884e-08	DOWN
NOD-like receptor signaling pathway	178	-58.199	1.0923e-06	DOWN
Toxoplasmosis	110	-58.586	4.8359e-08	DOWN
Natural killer cell mediated cytotoxicity	122	-59.135	5.1558e-08	DOWN
Transcriptional misregulation in cancer	188	-60.03	8.9395e-07	DOWN
Lipid and atherosclerosis	214	-61.035	2.0031e-06	DOWN
TNF signaling pathway	112	-61.05	5.5217e-09	DOWN
Viral protein interaction with cytokine and cytokine receptor	98	-61.275	2.5402e-09	DOWN
Yersinia infection	136	-62.033	7.2359e-09	DOWN
Cell adhesion molecules	145	-62.219	1.8625e-08	DOWN
Ras signaling pathway	230	-62.936	8.9395e-07	DOWN
Human T-cell leukemia virus 1 infection	217	-63.379	1.7928e-07	DOWN
Human immunodeficiency virus 1 infection	210	-63.839	1.8412e-07	DOWN
Kaposi sarcoma-associated herpesvirus infection	193	-64.267	5.3092e-08	DOWN
Th1 and Th2 cell differentiation	90	-64.465	7.1505e-10	DOWN
PI3K-Akt signaling pathway	352	-64.762	4.2154e-06	DOWN
Herpes simplex virus 1 infection	494	-65.059	0.00021349	DOWN
Chemokine signaling pathway	190	-65.701	2.5387e-08	DOWN
Coronavirus disease	228	-65.733	8.2974e-08	DOWN
Human papillomavirus infection	331	-66.361	7.7209e-07	DOWN
Epstein-Barr virus infection	199	-66.586	1.2537e-08	DOWN
MAPK signaling pathway	293	-68.818	1.4482e-07	DOWN
Influenza A	169	-69.394	1.1026e-10	DOWN
Rap1 signaling pathway	210	-69.781	3.5341e-09	DOWN
Human cytomegalovirus infection	223	-71.444	1.9293e-09	DOWN
Pathogenic Escherichia coli infection	195	-75.429	1.954e-13	DOWN
Cytokine-cytokine receptor interaction	292	-84.983	1.954e-13	DOWN
Pathways in cancer	528	-90.442	3.5172e-12	DOWN

## Sheet: (C) Functional analysis (GO)
Upregulated Gene Ontology (GO) terms related to contraction from the analysis of genes that were differentially expressed in heart tissues from humans with high versus low PLIN5 expression.
Gene Ontology (GO) terms enrichment analysis of genes that were differentially expressed in heart tissues from humans with high versus low PLIN5 expression
Name	# of Genes	Stats	P-Adj	Direction
mitochondrial respiratory chain complex assembly (GO:0033108)	89	68.326	0	UP
mitochondrial translation (GO:0032543)	105	66.747	0	UP
mitochondrial translational elongation (GO:0070125)	89	63.384	0	UP
translational termination (GO:0006415)	96	62.646	0	UP
mitochondrial translational termination (GO:0070126)	89	62.07	0	UP
mitochondrial ATP synthesis coupled electron transport (GO:0042775)	71	61.507	0	UP
aerobic electron transport chain (GO:0019646)	70	60.964	0	UP
translational elongation (GO:0006414)	104	60.461	0	UP
NADH dehydrogenase complex assembly (GO:0010257)	58	58.885	0	UP
mitochondrial respiratory chain complex I assembly (GO:0032981)	58	58.885	0	UP
mitochondrial electron transport, NADH to ubiquinone (GO:0006120)	39	48.645	0	UP
inner mitochondrial membrane organization (GO:0007007)	49	46.169	0	UP
mitochondrial gene expression (GO:0140053)	42	39.979	0	UP
cristae formation (GO:0042407)	28	38.695	0	UP
fatty acid beta-oxidation (GO:0006635)	52	37.128	0	UP
cellular respiration (GO:0045333)	42	36.909	0	UP
mitochondrion organization (GO:0007005)	175	36.565	0	UP
fatty acid catabolic process (GO:0009062)	70	36.401	0	UP
respiratory chain complex IV assembly (GO:0008535)	22	32.489	1.5462e-09	UP
branched-chain amino acid metabolic process (GO:0009081)	20	31.969	0	UP
branched-chain amino acid catabolic process (GO:0009083)	20	31.969	0	UP
mitochondrial ATP synthesis coupled proton transport (GO:0042776)	17	31.198	8.0282e-14	UP
ATP synthesis coupled proton transport (GO:0015986)	19	30.574	3.9646e-13	UP
fatty acid oxidation (GO:0019395)	59	30.171	0	UP
mitochondrial membrane organization (GO:0007006)	32	30.1	3.0878e-13	UP
mitochondrial cytochrome c oxidase assembly (GO:0033617)	19	29.309	3.5006e-07	UP
cardiac muscle cell action potential (GO:0086001)	30	28.762	6.8286e-12	UP
tRNA aminoacylation for protein translation (GO:0006418)	43	27.979	1.2105e-07	UP
protein transmembrane import into intracellular organelle (GO:0044743)	32	27.019	2.6308e-11	UP
heart contraction (GO:0060047)	41	26.879	2.4133e-12	UP
protein targeting to mitochondrion (GO:0006626)	55	26.591	3.5751e-11	UP
mitochondrial electron transport, ubiquinol to cytochrome c (GO:0006122)	12	26.437	1.2199e-07	UP
aerobic respiration (GO:0009060)	21	26.367	1.5355e-09	UP
positive regulation of mitochondrial translation (GO:0070131)	14	26.267	1.6069e-06	UP
cardiac muscle contraction (GO:0060048)	34	26.249	1.2291e-10	UP
mitochondrial protein processing (GO:0034982)	11	25.831	1.0929e-07	UP
iron-sulfur cluster assembly (GO:0016226)	24	25.495	7.284e-08	UP
peroxisome organization (GO:0007031)	25	25.087	2.7608e-08	UP
regulation of mitochondrial translation (GO:0070129)	21	25.081	6.0758e-07	UP
metallo-sulfur cluster assembly (GO:0031163)	22	24.854	3.7825e-08	UP
mitochondrial RNA metabolic process (GO:0000959)	15	24.656	1.1444e-05	UP
fatty acid beta-oxidation using acyl-CoA oxidase (GO:0033540)	15	24.464	2.2152e-06	UP
protein targeting to peroxisome (GO:0006625)	29	24.033	6.8947e-09	UP
mitochondrial electron transport, cytochrome c to oxygen (GO:0006123)	17	23.976	1.5566e-08	UP
negative regulation of cell cycle G2/M phase transition (GO:1902750)	57	23.842	8.5753e-08	UP
ubiquinone metabolic process (GO:0006743)	15	23.811	5.2688e-07	UP
ubiquinone biosynthetic process (GO:0006744)	15	23.811	5.2688e-07	UP
cardiac muscle cell membrane repolarization (GO:0099622)	11	23.115	2.5369e-05	UP
energy coupled proton transport, down electrochemical gradient (GO:0015985)	12	23.072	7.5037e-07	UP
cardiac muscle cell development (GO:0055013)	24	22.884	7.099e-07	UP
selective autophagy (GO:0061912)	59	22.667	3.237e-08	UP
tRNA aminoacylation (GO:0043039)	38	22.61	5.9462e-06	UP
striated muscle contraction (GO:0006941)	53	22.464	6.0487e-11	UP
quinone biosynthetic process (GO:1901663)	14	22.453	1.8674e-06	UP
carnitine shuttle (GO:0006853)	11	22.009	4.3467e-05	UP
pyruvate metabolic process (GO:0006090)	54	21.958	8.1397e-12	UP
fatty acid transmembrane transport (GO:1902001)	19	21.844	1.1172e-05	UP
bundle of His cell to Purkinje myocyte communication (GO:0086069)	9	21.729	3.8523e-07	UP
regulation of cellular amino acid metabolic process (GO:0006521)	54	21.464	2.0217e-07	UP
establishment of protein localization to mitochondrion (GO:0072655)	48	21.217	1.0534e-08	UP
regulation of cardiac muscle cell action potential (GO:0098901)	25	21.084	6.3048e-08	UP
intracellular protein transmembrane transport (GO:0065002)	44	21.057	2.015e-07	UP
protein import into mitochondrial matrix (GO:0030150)	19	21.049	5.0825e-07	UP
mitochondrial fusion (GO:0008053)	18	20.874	6.9695e-08	UP
acyl-CoA metabolic process (GO:0006637)	37	20.856	7.3906e-07	UP
regulation of cellular amine metabolic process (GO:0033238)	51	20.783	2.8488e-06	UP
dicarboxylic acid metabolic process (GO:0043648)	57	20.753	6.4006e-10	UP
cardiac muscle cell-cardiac muscle cell adhesion (GO:0086042)	7	20.699	5.3956e-06	UP
2-oxoglutarate metabolic process (GO:0006103)	14	20.664	1.0804e-07	UP
malate metabolic process (GO:0006108)	7	20.632	5.5554e-06	UP
fatty acid beta-oxidation using acyl-CoA dehydrogenase (GO:0033539)	10	20.63	1.0658e-06	UP
glycogen metabolic process (GO:0005977)	28	20.51	1.8178e-06	UP
SCF-dependent proteasomal ubiquitin-dependent protein catabolic process (GO:0031146)	89	20.502	3.704e-08	UP
cardiac myofibril assembly (GO:0055003)	15	20.374	8.6674e-06	UP
regulation of cardiac muscle contraction by calcium ion signaling (GO:0010882)	21	20.264	1.0626e-07	UP
ATP synthesis coupled electron transport (GO:0042773)	6	20.109	1.8148e-06	UP
bundle of His cell-Purkinje myocyte adhesion involved in cell communication (GO:0086073)	6	20.109	1.8148e-06	UP
regulation of release of sequestered calcium ion into cytosol by sarcoplasmic reticulum (GO:0010880)	23	19.936	2.2423e-06	UP
tricarboxylic acid metabolic process (GO:0072350)	12	19.733	2.9517e-06	UP
protein repair (GO:0030091)	6	19.416	4.2008e-05	UP
membrane repolarization during cardiac muscle cell action potential (GO:0086013)	15	19.234	9.4925e-05	UP
regulation of cellular ketone metabolic process (GO:0010565)	64	19.223	2.1476e-06	UP
mitochondrial transcription (GO:0006390)	11	19.163	0.0031339	UP
mitochondrion disassembly (GO:0061726)	36	19.064	2.4447e-05	UP
pre-replicative complex assembly (GO:0036388)	64	19.03	3.1055e-07	UP
regulation of cardiac muscle contraction by regulation of the release of sequestered calcium ion (GO:0010881)	17	18.974	4.6092e-07	UP
biotin metabolic process (GO:0006768)	9	18.926	0.00073277	UP
tail-anchored membrane protein insertion into ER membrane (GO:0071816)	17	18.904	0.0024435	UP
macroautophagy (GO:0016236)	120	18.619	1.997e-08	UP
regulation of acyl-CoA biosynthetic process (GO:0050812)	8	18.585	0.011315	UP
regulation of acetyl-CoA biosynthetic process from pyruvate (GO:0010510)	8	18.585	0.011315	UP
regulation of fatty acid oxidation (GO:0046320)	16	18.56	0.00010623	UP
autophagy of peroxisome (GO:0030242)	12	18.419	0.0011794	UP
mitochondrial calcium ion transmembrane transport (GO:0006851)	21	18.403	9.2413e-07	UP
isocitrate metabolic process (GO:0006102)	5	18.357	4.7984e-05	UP
autophagy of mitochondrion (GO:0000422)	40	18.239	2.8957e-05	UP
protein import into peroxisome matrix (GO:0016558)	12	18.22	0.00030168	UP
protein maturation by iron-sulfur cluster transfer (GO:0097428)	14	18.191	0.0011144	UP
mitochondrial ribosome assembly (GO:0061668)	6	18.134	7.768e-05	UP
short-chain fatty acid metabolic process (GO:0046459)	9	18.03	0.00018786	UP
negative regulation of G2/M transition of mitotic cell cycle (GO:0010972)	66	17.986	6.9952e-06	UP
respiratory electron transport chain (GO:0022904)	14	17.777	1.9119e-07	UP
peroxisomal membrane transport (GO:0015919)	27	17.73	4.6972e-06	UP
protein processing involved in protein targeting to mitochondrion (GO:0006627)	5	17.69	0.00073277	UP
intracellular lipid transport (GO:0032365)	21	17.689	4.4024e-05	UP
mitophagy (GO:0000423)	8	17.474	0.016188	UP
protein insertion into ER membrane by stop-transfer membrane-anchor sequence (GO:0045050)	10	17.469	0.027146	UP
sulfur amino acid metabolic process (GO:0000096)	24	17.436	0.00025657	UP
membrane depolarization during cardiac muscle cell action potential (GO:0086012)	17	17.32	2.3385e-06	UP
succinyl-CoA metabolic process (GO:0006104)	5	17.31	0.00084949	UP
tRNA aminoacylation for mitochondrial protein translation (GO:0070127)	8	17.286	0.016955	UP
regulation of cardiac muscle cell contraction (GO:0086004)	27	17.268	2.7042e-06	UP
negative regulation of reactive oxygen species metabolic process (GO:2000378)	23	17.133	0.00010623	UP
regulation of heart rate by cardiac conduction (GO:0086091)	39	16.992	3.7825e-08	UP
skeletal myofibril assembly (GO:0014866)	8	16.99	0.00070723	UP
peroxisomal transport (GO:0043574)	9	16.932	0.00029644	UP
regulation of glucan biosynthetic process (GO:0010962)	9	16.929	0.0016021	UP
regulation of transcription from RNA polymerase II promoter in response to hypoxia (GO:0061418)	75	16.739	1.1841e-06	UP
positive regulation of autophagy of mitochondrion in response to mitochondrial depolarization (GO:1904925)	6	16.711	0.0088513	UP
peroxisome fission (GO:0016559)	9	16.658	0.0017577	UP
skeletal muscle thin filament assembly (GO:0030240)	6	16.595	0.0001582	UP
dicarboxylic acid catabolic process (GO:0043649)	14	16.54	0.0032434	UP
protein import into peroxisome membrane (GO:0045046)	22	16.438	1.4505e-05	UP
organelle fusion (GO:0048284)	22	16.408	2.2793e-05	UP
neuron projection organization (GO:0106027)	16	16.391	0.029636	UP
regulation of mRNA stability (GO:0043488)	145	16.335	5.0825e-07	UP
regulation of cellular carbohydrate metabolic process (GO:0010675)	16	16.295	0.0010767	UP
mitochondrion morphogenesis (GO:0070584)	11	16.265	0.026279	UP
lysine metabolic process (GO:0006553)	12	16.256	0.00065025	UP
lysine catabolic process (GO:0006554)	12	16.256	0.00065025	UP
positive regulation of mitophagy in response to mitochondrial depolarization (GO:0098779)	7	16.203	0.00049068	UP
regulation of translational initiation (GO:0006446)	68	16.196	0.0011127	UP
mitochondrial respiratory chain complex III assembly (GO:0034551)	8	16.14	0.024053	UP
respiratory chain complex III assembly (GO:0017062)	8	16.14	0.024053	UP
protein-DNA complex assembly (GO:0065004)	142	16.075	1.1968e-07	UP
proton-transporting ATP synthase complex assembly (GO:0043461)	7	16.062	0.0034417	UP
establishment of protein localization to peroxisome (GO:0072663)	8	16.022	0.0001582	UP
glycogen catabolic process (GO:0005980)	15	15.972	1.7474e-05	UP
ventricular cardiac muscle cell membrane repolarization (GO:0099625)	8	15.937	0.0058057	UP
positive regulation of helicase activity (GO:0051096)	7	15.911	0.0036497	UP
cellular amino acid catabolic process (GO:0009063)	89	15.769	3.3037e-10	UP
cardiac muscle cell action potential involved in contraction (GO:0086002)	31	15.769	1.2944e-06	UP
acetyl-CoA biosynthetic process from pyruvate (GO:0006086)	6	15.719	0.00023262	UP
protein K48-linked ubiquitination (GO:0070936)	57	15.71	4.8439e-05	UP
regulation of cell communication by electrical coupling (GO:0010649)	13	15.574	0.00047764	UP
long-chain fatty acid transport (GO:0015909)	32	15.446	5.2669e-05	UP
aspartate family amino acid catabolic process (GO:0009068)	19	15.438	0.00010315	UP
monocarboxylic acid metabolic process (GO:0032787)	141	15.346	1.5804e-10	UP
regulation of tubulin deacetylation (GO:0090043)	7	15.293	0.0044772	UP
positive regulation of membrane potential (GO:0045838)	9	15.286	0.012354	UP
fatty acid derivative catabolic process (GO:1901569)	5	15.193	0.001903	UP
methionine metabolic process (GO:0006555)	8	15.164	0.0075419	UP
nucleotide-excision repair, DNA damage recognition (GO:0000715)	23	15.026	0.00061412	UP
negative regulation of translational initiation (GO:0045947)	14	14.955	0.0055719	UP
protein neddylation (GO:0045116)	13	14.794	0.02961	UP
glycerol metabolic process (GO:0006071)	11	14.745	0.012885	UP
xenobiotic catabolic process (GO:0042178)	7	14.712	0.026338	UP
intra-Golgi vesicle-mediated transport (GO:0006891)	32	14.71	0.0054154	UP
positive regulation of mitochondrial fission (GO:0090141)	19	14.488	0.00037166	UP
organelle disassembly (GO:1903008)	34	14.338	0.00021679	UP
mitochondrial transport (GO:0006839)	56	14.329	5.2688e-07	UP
positive regulation of ryanodine-sensitive calcium-release channel activity (GO:0060316)	8	14.26	0.039552	UP
valine metabolic process (GO:0006573)	6	14.222	0.00043292	UP
mitochondrion distribution (GO:0048311)	12	14.215	0.0041502	UP
negative regulation of mitochondrial fusion (GO:0010637)	8	14.183	0.0013468	UP
protein insertion into mitochondrial inner membrane (GO:0045039)	12	14.146	0.048572	UP
carnitine metabolic process (GO:0009437)	12	14.108	0.0026274	UP
porphyrin-containing compound biosynthetic process (GO:0006779)	24	14.038	9.4925e-05	UP
protein deneddylation (GO:0000338)	10	14.018	0.0050177	UP
positive regulation of fatty acid oxidation (GO:0046321)	12	14.014	0.0029385	UP
mitochondrial proton-transporting ATP synthase complex assembly (GO:0033615)	6	13.997	0.021552	UP
cell part morphogenesis (GO:0032990)	13	13.653	0.042277	UP
reticulophagy (GO:0061709)	13	13.645	0.012009	UP
translation (GO:0006412)	214	13.63	1.224e-08	UP
mitochondrial tRNA modification (GO:0070900)	9	13.488	0.0038397	UP
mitochondrial RNA processing (GO:0000963)	8	13.316	0.0028645	UP
glucan catabolic process (GO:0009251)	15	13.19	0.00029517	UP
mitochondrial tRNA methylation (GO:0070901)	5	13.171	0.0039095	UP
intracellular distribution of mitochondria (GO:0048312)	5	13.113	0.02468	UP
regulation of protein targeting (GO:1903533)	6	13.077	0.02709	UP
rRNA methylation (GO:0031167)	22	13.071	0.039552	UP
negative regulation of appetite (GO:0032099)	8	13.023	0.015318	UP
regulation of membrane depolarization (GO:0003254)	18	13.006	0.00016264	UP
regulation of ventricular cardiac muscle cell action potential (GO:0098911)	12	12.958	0.00049294	UP
ketone body metabolic process (GO:1902224)	11	12.94	0.0017267	UP
cytochrome complex assembly (GO:0017004)	7	12.935	0.00076189	UP
ribonucleoprotein complex disassembly (GO:0032988)	7	12.827	0.04266	UP
acetyl-CoA biosynthetic process (GO:0006085)	10	12.785	0.00029933	UP
ventricular cardiac muscle cell action potential (GO:0086005)	18	12.74	2.8342e-05	UP
regulation of mitochondrial membrane permeability (GO:0046902)	18	12.714	0.0007565	UP
regulation of oxidative phosphorylation (GO:0002082)	16	12.685	0.012612	UP
negative regulation of tubulin deacetylation (GO:1904428)	5	12.588	0.0046932	UP
cardiac muscle cell contraction (GO:0086003)	19	12.465	0.00079258	UP
mitochondrial RNA 3-end processing (GO:0000965)	5	12.446	0.02961	UP
microtubule anchoring (GO:0034453)	12	12.368	0.024411	UP
presynaptic active zone organization (GO:1990709)	6	12.368	0.03327	UP
short-chain fatty acid catabolic process (GO:0019626)	8	12.362	0.0039566	UP
regulation of ventricular cardiac muscle cell membrane repolarization (GO:0060307)	18	12.335	5.8084e-05	UP
creatine metabolic process (GO:0006600)	7	12.334	0.012009	UP
protein quality control for misfolded or incompletely synthesized proteins (GO:0006515)	25	12.293	0.00059753	UP
stress granule disassembly (GO:0035617)	5	12.293	0.0307	UP
positive regulation of sequestering of triglyceride (GO:0010890)	9	12.175	0.0082835	UP
regulation of cardiac muscle contraction (GO:0055117)	36	12.153	0.00066129	UP
ribonucleoside bisphosphate metabolic process (GO:0033875)	31	12.128	0.0036953	UP
purine nucleoside bisphosphate metabolic process (GO:0034032)	31	12.128	0.0036953	UP
isoleucine metabolic process (GO:0006549)	6	12.113	0.0069295	UP
sarcomere organization (GO:0045214)	28	12.089	0.00030168	UP
glucose catabolic process to pyruvate (GO:0061718)	23	12	0.00057238	UP
canonical glycolysis (GO:0061621)	23	12	0.00057238	UP
positive regulation of sodium ion transmembrane transport (GO:1902307)	12	11.983	0.031861	UP
glycolytic process (GO:0006096)	28	11.959	0.00015347	UP
positive regulation of translation (GO:0045727)	100	11.949	0.00029459	UP
myofibril assembly (GO:0030239)	43	11.93	2.3763e-05	UP
tRNA wobble uridine modification (GO:0002098)	14	11.915	0.037019	UP
regulation of establishment of protein localization to mitochondrion (GO:1903747)	8	11.873	0.021986	UP
cell communication by electrical coupling involved in cardiac conduction (GO:0086064)	17	11.811	0.00061412	UP
retrograde axonal transport (GO:0008090)	16	11.765	0.0055858	UP
intrinsic apoptotic signaling pathway in response to oxidative stress (GO:0008631)	12	11.734	0.008381	UP
tRNA 3-end processing (GO:0042780)	6	11.713	0.039458	UP
adult heart development (GO:0007512)	9	11.667	0.034824	UP
acetyl-CoA metabolic process (GO:0006084)	15	11.657	0.0072249	UP
regulation of striated muscle contraction (GO:0006942)	30	11.656	0.0050254	UP
regulation of transcription by RNA polymerase III (GO:0006359)	21	11.617	0.0327	UP
regulation of primary metabolic process (GO:0080090)	130	11.569	0.00010139	UP
RNA stabilization (GO:0043489)	32	11.453	0.024411	UP
oxidative RNA demethylation (GO:0035513)	5	11.453	0.038104	UP
plus-end-directed organelle transport along microtubule (GO:0072386)	6	11.446	0.00059753	UP
leucine catabolic process (GO:0006552)	5	11.351	0.0070516	UP
carbohydrate catabolic process (GO:0016052)	40	11.256	0.0031339	UP
response to leucine (GO:0043201)	10	11.222	0.023832	UP
cellular response to leucine (GO:0071233)	10	11.222	0.023832	UP
ketone body biosynthetic process (GO:0046951)	9	11.192	0.0026969	UP
heme biosynthetic process (GO:0006783)	22	11.161	0.0017267	UP
cellular polysaccharide catabolic process (GO:0044247)	16	11.138	0.00041113	UP
carnitine biosynthetic process (GO:0045329)	5	11.108	0.041386	UP
amino-acid betaine biosynthetic process (GO:0006578)	5	11.108	0.041386	UP
muscle cell development (GO:0055001)	33	11.061	0.0052456	UP
regulation of resting membrane potential (GO:0060075)	6	11.059	0.009975	UP
electron transport chain (GO:0022900)	15	11.016	0.00029933	UP
regulation of glycogen biosynthetic process (GO:0005979)	26	10.965	0.016641	UP
protein insertion into mitochondrial membrane (GO:0051204)	24	10.962	0.0074639	UP
regulation of sequestering of triglyceride (GO:0010889)	15	10.868	0.011437	UP
regulation of small molecule metabolic process (GO:0062012)	28	10.814	0.0011319	UP
positive regulation of fatty acid beta-oxidation (GO:0032000)	9	10.769	0.024052	UP
regulation of cell communication by electrical coupling involved in cardiac conduction (GO:1901844)	12	10.651	0.041997	UP
error-free translesion synthesis (GO:0070987)	22	10.64	0.036341	UP
internal protein amino acid acetylation (GO:0006475)	8	10.627	0.0307	UP
regulation of membrane repolarization (GO:0060306)	13	10.578	0.00032584	UP
anaphase-promoting complex-dependent catabolic process (GO:0031145)	84	10.565	0.0002303	UP
negative regulation of calcineurin-NFAT signaling cascade (GO:0070885)	12	10.564	0.04021	UP
negative regulation of calcineurin-mediated signaling (GO:0106057)	12	10.564	0.04021	UP
regulation of mitochondrial fusion (GO:0010635)	11	10.556	0.010409	UP
positive regulation of sodium ion transport (GO:0010765)	13	10.45	0.027224	UP
response to muscle stretch (GO:0035994)	15	10.423	0.012581	UP
membrane repolarization during action potential (GO:0086011)	14	10.422	0.0045816	UP
calcium import into the mitochondrion (GO:0036444)	10	10.361	0.0019874	UP
protein import (GO:0017038)	89	10.352	0.00070704	UP
leucine metabolic process (GO:0006551)	7	10.349	0.0044772	UP
autophagosome assembly (GO:0000045)	58	10.25	0.023479	UP
carbohydrate phosphorylation (GO:0046835)	8	9.9487	0.034011	UP
atrial cardiac muscle cell action potential (GO:0086014)	13	9.7591	0.0021028	UP
regulation of aerobic respiration (GO:1903715)	15	9.7107	0.034773	UP
regulation of sarcomere organization (GO:0060297)	6	9.5331	0.016221	UP
negative regulation of reactive oxygen species biosynthetic process (GO:1903427)	13	9.4632	0.0070491	UP
regulation of fatty acid beta-oxidation (GO:0031998)	14	9.3943	0.017191	UP
nucleic acid transport (GO:0050657)	9	9.3563	0.013182	UP
protein localization to phagophore assembly site (GO:0034497)	11	9.3188	0.048478	UP
cardiac cell development (GO:0055006)	13	9.2151	0.0037895	UP
mitochondrial tRNA processing (GO:0090646)	8	9.2121	0.042645	UP
regulation of TOR signaling (GO:0032006)	71	9.2013	0.017132	UP
aggrephagy (GO:0035973)	29	9.0114	0.0065611	UP
actin-myosin filament sliding (GO:0033275)	38	8.9133	0.0045816	UP
muscle filament sliding (GO:0030049)	38	8.9133	0.0045816	UP
plus-end-directed vesicle transport along microtubule (GO:0072383)	5	8.8675	0.0078987	UP
proteasomal ubiquitin-independent protein catabolic process (GO:0010499)	22	8.8581	0.011676	UP
regulation of proteasomal protein catabolic process (GO:0061136)	53	8.7611	0.0032129	UP
aspartate family amino acid metabolic process (GO:0009066)	18	8.7435	0.005502	UP
fatty acid metabolic process (GO:0006631)	123	8.7314	2.5139e-06	UP
regulation of lipid biosynthetic process (GO:0046890)	35	8.6563	0.010409	UP
cardiac muscle cell differentiation (GO:0055007)	24	8.6382	0.010044	UP
organelle fission (GO:0048285)	26	8.6196	0.00040701	UP
NIK/NF-kappaB signaling (GO:0038061)	74	8.6151	1.3955e-05	UP
glyoxylate metabolic process (GO:0046487)	7	8.5222	0.036845	UP
negative regulation of sodium ion transport (GO:0010766)	8	8.4935	0.024411	UP
regulation of high voltage-gated calcium channel activity (GO:1901841)	10	8.4578	0.016059	UP
ubiquitin-dependent protein catabolic process (GO:0006511)	353	8.4029	8.0282e-14	UP
protein localization to perinuclear region of cytoplasm (GO:1905719)	6	8.3949	0.012581	UP
regulation of mitochondrial fission (GO:0090140)	25	8.2483	0.004778	UP
regulation of glucose metabolic process (GO:0010906)	34	8.2407	0.0061126	UP
regulation of macroautophagy (GO:0016241)	112	8.2109	0.00023262	UP
negative regulation of potassium ion transmembrane transporter activity (GO:1901017)	8	8.1162	0.01009	UP
muscle contraction (GO:0006936)	128	8.1111	0.00011585	UP
mitochondrial fragmentation involved in apoptotic process (GO:0043653)	9	8.1056	0.035926	UP
glycolytic process through glucose-6-phosphate (GO:0061620)	24	8.0875	0.0010767	UP
organelle transport along microtubule (GO:0072384)	31	8.0663	0.0030555	UP
detection of muscle stretch (GO:0035995)	7	8.0093	0.041828	UP
ventricular cardiac muscle tissue development (GO:0003229)	25	7.9966	0.00092311	UP
regulation of oxidative stress-induced cell death (GO:1903201)	12	7.9664	0.042071	UP
regulation of cell cycle phase transition (GO:1901987)	95	7.9372	0.00040771	UP
hexose biosynthetic process (GO:0019319)	43	7.9098	0.00036256	UP
gluconeogenesis (GO:0006094)	40	7.8924	0.0011442	UP
regulation of cardiac muscle cell membrane repolarization (GO:0099623)	22	7.8669	0.0030224	UP
autophagosome maturation (GO:0097352)	34	7.8	0.03295	UP
negative regulation of translation (GO:0017148)	90	7.7744	0.0039644	UP
glutathione metabolic process (GO:0006749)	41	7.6005	0.048578	UP
relaxation of muscle (GO:0090075)	14	7.5546	0.014789	UP
regulation of cellular response to oxidative stress (GO:1900407)	9	7.5351	0.016843	UP
positive regulation of ion transmembrane transporter activity (GO:0032414)	26	7.4785	0.0041502	UP
positive regulation of circadian rhythm (GO:0042753)	10	7.4778	0.042648	UP
positive regulation of glucose import (GO:0046326)	26	7.3747	0.023479	UP
vesicle transport along microtubule (GO:0047496)	23	7.3592	0.0016199	UP
Wnt signaling pathway, planar cell polarity pathway (GO:0060071)	85	7.3439	0.00059267	UP
proteasomal protein catabolic process (GO:0010498)	205	7.2745	7.3906e-07	UP
regulation of translation (GO:0006417)	178	7.1917	2.4447e-05	UP
regulation of atrial cardiac muscle cell membrane depolarization (GO:0060371)	7	7.1627	0.034412	UP
glucose metabolic process (GO:0006006)	61	7.1447	0.00023515	UP
desmosome organization (GO:0002934)	7	7.0943	0.042645	UP
nucleotide-excision repair, preincision complex assembly (GO:0006294)	29	7.0932	0.039552	UP
regulation of ion transmembrane transport (GO:0034765)	35	7.0607	0.042071	UP
modification-dependent protein catabolic process (GO:0019941)	201	7.0269	8.6902e-08	UP
regulation of mitochondrial membrane potential (GO:0051881)	41	6.9565	0.0030098	UP
organelle organization (GO:0006996)	419	6.9211	0	UP
nuclear migration (GO:0007097)	14	6.8902	0.015318	UP
protein localization to mitochondrion (GO:0070585)	13	6.8313	0.023598	UP
protein modification by small protein removal (GO:0070646)	272	6.8275	3.8523e-07	UP
mitochondrial genome maintenance (GO:0000002)	12	6.4687	0.002918	UP
mitochondrion localization (GO:0051646)	19	6.4181	0.016529	UP
nucleus localization (GO:0051647)	11	6.3684	0.02709	UP
negative regulation of mitochondrion organization (GO:0010823)	34	6.1792	0.00095084	UP
regulation of transcription from RNA polymerase II promoter in response to stress (GO:0043618)	87	6.163	0.0024435	UP
positive regulation of glucose metabolic process (GO:0010907)	14	6.0696	0.046858	UP
protein deubiquitination (GO:0016579)	263	6.0438	3.86e-07	UP
regulation of mRNA catabolic process (GO:0061013)	122	6.0316	0.00073277	UP
negative regulation of mitotic cell cycle phase transition (GO:1901991)	92	6.0243	0.00056859	UP
insulin receptor signaling pathway (GO:0008286)	73	5.984	0.0059825	UP
membrane repolarization (GO:0086009)	16	5.983	0.0078994	UP
positive regulation of sodium ion transmembrane transporter activity (GO:2000651)	14	5.9141	0.03669	UP
activation of protein kinase A activity (GO:0034199)	17	5.8594	0.034773	UP
cellular amide metabolic process (GO:0043603)	115	5.7686	0.0039849	UP
regulation of heart contraction (GO:0008016)	93	5.3789	0.00059753	UP
negative regulation of potassium ion transmembrane transport (GO:1901380)	11	5.2574	0.03808	UP
DNA-dependent DNA replication (GO:0006261)	129	5.2467	0.00086163	UP
endoplasmic reticulum to Golgi vesicle-mediated transport (GO:0006888)	183	5.1791	0.0001582	UP
negative regulation of potassium ion transport (GO:0043267)	13	5.0638	0.039552	UP
regulation of establishment of planar polarity (GO:0090175)	88	5.0034	0.0013007	UP
calcium ion import (GO:0070509)	28	4.9501	0.026598	UP
regulation of calcium ion transmembrane transport (GO:1903169)	23	4.9262	0.011519	UP
energy derivation by oxidation of organic compounds (GO:0015980)	25	4.7988	0.026461	UP
relaxation of cardiac muscle (GO:0055119)	13	4.7902	0.049657	UP
post-translational protein modification (GO:0043687)	345	4.7797	5.9016e-11	UP
positive regulation of cellular response to insulin stimulus (GO:1900078)	14	4.7049	0.047445	UP
mitochondrial calcium ion homeostasis (GO:0051560)	22	4.1812	0.032678	UP
protein autoubiquitination (GO:0051865)	65	4.1058	0.0088073	UP
mitochondrial fission (GO:0000266)	18	4.0789	0.019181	UP
nucleotide-excision repair (GO:0006289)	105	3.9146	0.044816	UP
intraciliary transport involved in cilium assembly (GO:0035735)	40	3.7791	0.048478	UP
cardiac muscle tissue morphogenesis (GO:0055008)	32	3.7289	0.0023155	UP
regulation of mitochondrion organization (GO:0010821)	48	3.3038	0.029718	UP
bile acid metabolic process (GO:0008206)	33	2.9959	0.026461	UP
cytosolic calcium ion transport (GO:0060401)	28	2.8584	0.001027	UP
positive regulation of protein modification by small protein conjugation or removal (GO:1903322)	77	2.751	0.049347	UP
protein ubiquitination (GO:0016567)	523	2.5359	8.0282e-14	UP
positive regulation of macroautophagy (GO:0016239)	53	2.5156	0.038535	UP
protein polyubiquitination (GO:0000209)	313	2.1578	7.304e-09	UP
response to insulin (GO:0032868)	84	2.096	0.021743	UP
regulation of proteasomal ubiquitin-dependent protein catabolic process (GO:0032434)	101	2.0372	0.006335	UP
positive regulation of ATPase activity (GO:0032781)	42	1.8348	0.023729	UP
cellular response to insulin stimulus (GO:0032869)	129	1.2679	0.0057167	UP
DNA duplex unwinding (GO:0032508)	51	1.252	0.031624	UP
protein catabolic process (GO:0030163)	64	0.8878	0.010729	UP
purine ribonucleotide catabolic process (GO:0009154)	24	0.69437	0.049994	UP
glutamine family amino acid metabolic process (GO:0009064)	37	0.65836	0.041568	UP
regulation of G2/M transition of mitotic cell cycle (GO:0010389)	149	0.65798	0.00054224	UP
endomembrane system organization (GO:0010256)	199	0.55153	0.00020783	UP
endosome organization (GO:0007032)	41	0.5113	0.008381	UP
cellular response to hypoxia (GO:0071456)	130	0.15064	0.00061412	UP
interleukin-1-mediated signaling pathway (GO:0070498)	94	0.067712	0.0017581	UP
very long-chain fatty acid metabolic process (GO:0000038)	33	-0.2825	0.016529	UP
regulation of hematopoietic stem cell differentiation (GO:1902036)	71	-0.4004	0.016649	UP
regulation of cardiac conduction (GO:1903779)	55	-0.47505	0.038659	UP
lipid biosynthetic process (GO:0008610)	80	-0.49654	0.014789	UP
proteolysis involved in cellular protein catabolic process (GO:0051603)	73	-0.52962	0.0017267	UP
organophosphate biosynthetic process (GO:0090407)	39	-0.60183	0.033497	UP
positive regulation of canonical Wnt signaling pathway (GO:0090263)	130	-0.61799	6.9385e-05	UP
regulation of mitotic cell cycle phase transition (GO:1901990)	188	-0.64317	0.00021863	UP
monocarboxylic acid biosynthetic process (GO:0072330)	63	-0.7991	0.026338	UP
proteasome-mediated ubiquitin-dependent protein catabolic process (GO:0043161)	320	-1.1034	3.0705e-06	UP
protein modification by small protein conjugation (GO:0032446)	408	-1.1657	1.645e-08	UP
double-strand break repair (GO:0006302)	164	-1.1806	0.0251	UP
regulation of hematopoietic progenitor cell differentiation (GO:1901532)	75	-1.468	0.022176	UP
regulation of sodium ion transmembrane transport (GO:1902305)	28	-1.5108	0.042714	UP
cytoplasmic microtubule organization (GO:0031122)	54	-1.5238	0.023177	UP
regulation of sodium ion transmembrane transporter activity (GO:2000649)	40	-1.812	0.033633	UP
ventricular cardiac muscle tissue morphogenesis (GO:0055010)	34	-2.46	0.037019	UP
positive regulation of potassium ion transmembrane transport (GO:1901381)	44	-3.1392	0.045721	UP
cytosolic transport (GO:0016482)	116	-3.2116	0.010461	UP
Fc-epsilon receptor signaling pathway (GO:0038095)	111	-3.8729	0.0066736	UP
antigen processing and presentation of exogenous peptide antigen via MHC class I, TAP-dependent (GO:0002479)	73	-4.0411	0.022176	UP
cellular response to lectin (GO:1990858)	113	-4.4578	0.023729	UP
stimulatory C-type lectin receptor signaling pathway (GO:0002223)	113	-4.4578	0.023729	UP
regulation of mitotic cell cycle (GO:0007346)	178	-5.1623	0.03327	UP
antigen processing and presentation of exogenous peptide antigen via MHC class I (GO:0042590)	78	-5.2571	0.028743	UP
Fc receptor signaling pathway (GO:0038093)	112	-5.4085	0.0037888	UP
positive regulation of Wnt signaling pathway (GO:0030177)	153	-5.8767	0.00094996	UP
innate immune response activating cell surface receptor signaling pathway (GO:0002220)	116	-6.4084	0.029636	UP
actomyosin structure organization (GO:0031032)	76	-7.2062	0.004568	UP
regulation of autophagy (GO:0010506)	231	-8.467	0.0061126	UP
non-canonical Wnt signaling pathway (GO:0035567)	123	-9.4563	0.028946	UP
establishment of endothelial barrier (GO:0061028)	29	-27.726	0.04968	DOWN
protein localization to kinetochore (GO:0034501)	14	-23.156	0.049382	DOWN
myeloid cell development (GO:0061515)	20	-25.24	0.049193	DOWN
aminoglycan catabolic process (GO:0006026)	31	-26.879	0.049092	DOWN
replicative senescence (GO:0090399)	12	-23.261	0.048987	DOWN
negative regulation of interleukin-10 production (GO:0032693)	17	-25.436	0.048793	DOWN
regulation of cell junction assembly (GO:1901888)	27	-27.316	0.048663	DOWN
positive regulation of Notch signaling pathway (GO:0045747)	43	-30.062	0.048568	DOWN
regulation of epithelial cell proliferation (GO:0050678)	93	-33.942	0.048494	DOWN
regulation of interleukin-17 production (GO:0032660)	33	-27.732	0.048338	DOWN
positive regulation of animal organ morphogenesis (GO:0110110)	6	-21.628	0.048277	DOWN
negative regulation of cell-cell adhesion (GO:0022408)	41	-27.999	0.048194	DOWN
tube closure (GO:0060606)	31	-26.962	0.048018	DOWN
regulation of T cell differentiation (GO:0045580)	39	-28.354	0.047973	DOWN
cytoplasmic pattern recognition receptor signaling pathway in response to virus (GO:0039528)	10	-22.414	0.047694	DOWN
pyrimidine deoxyribonucleotide biosynthetic process (GO:0009221)	5	-21.291	0.047484	DOWN
positive regulation of lymphocyte activation (GO:0051251)	34	-27.617	0.047484	DOWN
adherens junction assembly (GO:0034333)	10	-22.437	0.047432	DOWN
regulation of monocyte chemotactic protein-1 production (GO:0071637)	11	-23.429	0.047197	DOWN
regulation of aspartic-type endopeptidase activity involved in amyloid precursor protein catabolic process (GO:1902959)	9	-23.454	0.047197	DOWN
pyroptosis (GO:0070269)	19	-24.24	0.047197	DOWN
macrophage activation involved in immune response (GO:0002281)	13	-23.388	0.046376	DOWN
glomerulus vasculature development (GO:0072012)	6	-21.778	0.046174	DOWN
kidney mesenchyme development (GO:0072074)	8	-22.199	0.046174	DOWN
glial cell-derived neurotrophic factor receptor signaling pathway (GO:0035860)	5	-21.451	0.044957	DOWN
icosanoid secretion (GO:0032309)	13	-23.48	0.044839	DOWN
regulation of neurogenesis (GO:0050767)	62	-31.553	0.044677	DOWN
positive regulation of smooth muscle cell proliferation (GO:0048661)	46	-29.59	0.044552	DOWN
negative regulation of response to stimulus (GO:0048585)	61	-32.043	0.044427	DOWN
positive regulation of protein serine/threonine kinase activity (GO:0071902)	106	-35.731	0.044351	DOWN
positive regulation of protein localization to plasma membrane (GO:1903078)	52	-30.474	0.044312	DOWN
regulation of natural killer cell activation (GO:0032814)	12	-23.604	0.044107	DOWN
neuron projection extension involved in neuron projection guidance (GO:1902284)	8	-22.342	0.044071	DOWN
axon extension involved in axon guidance (GO:0048846)	8	-22.342	0.044071	DOWN
positive regulation of gamma-delta T cell activation (GO:0046645)	5	-21.537	0.043994	DOWN
negative regulation of mast cell activation involved in immune response (GO:0033007)	5	-21.544	0.043918	DOWN
plasma membrane phospholipid scrambling (GO:0017121)	8	-22.363	0.043918	DOWN
fibrinolysis (GO:0042730)	15	-24.16	0.043918	DOWN
regulation of coagulation (GO:0050818)	11	-23.675	0.043811	DOWN
negative regulation of cell cycle phase transition (GO:1901988)	7	-22.164	0.043523	DOWN
morphogenesis of an epithelium (GO:0002009)	29	-28.206	0.043271	DOWN
Rap protein signal transduction (GO:0032486)	10	-22.745	0.043013	DOWN
regulation of extrinsic apoptotic signaling pathway in absence of ligand (GO:2001239)	28	-26.492	0.043013	DOWN
positive regulation of endopeptidase activity (GO:0010950)	30	-27.274	0.043013	DOWN
response to molecule of bacterial origin (GO:0002237)	73	-32.653	0.043013	DOWN
positive regulation of synaptic transmission (GO:0050806)	73	-32.655	0.043013	DOWN
positive regulation of smooth muscle cell migration (GO:0014911)	17	-25.933	0.042209	DOWN
p38MAPK cascade (GO:0038066)	5	-21.68	0.042208	DOWN
regulation of intracellular protein transport (GO:0033157)	32	-27.294	0.042204	DOWN
endothelial cell chemotaxis (GO:0035767)	9	-23.837	0.042194	DOWN
gland morphogenesis (GO:0022612)	7	-22.292	0.041873	DOWN
negative regulation of leukocyte activation (GO:0002695)	15	-24.331	0.041864	DOWN
osteoclast differentiation (GO:0030316)	22	-25.976	0.041864	DOWN
positive regulation of vascular endothelial growth factor production (GO:0010575)	25	-26.79	0.041864	DOWN
substrate adhesion-dependent cell spreading (GO:0034446)	48	-30.453	0.041864	DOWN
negative regulation of phosphate metabolic process (GO:0045936)	22	-26.001	0.041673	DOWN
modulation by symbiont of host apoptotic process (GO:0052150)	7	-22.332	0.041536	DOWN
negative regulation of leukocyte apoptotic process (GO:2000107)	12	-23.833	0.041536	DOWN
autonomic nervous system development (GO:0048483)	20	-25.846	0.041536	DOWN
primary neural tube formation (GO:0014020)	30	-27.399	0.041536	DOWN
renal filtration (GO:0097205)	10	-22.892	0.041492	DOWN
negative regulation of programmed cell death (GO:0043069)	379	-52.552	0.041274	DOWN
regulation of cytosolic calcium ion concentration (GO:0051480)	148	-39.155	0.04126	DOWN
lymphocyte mediated immunity (GO:0002449)	13	-23.824	0.040855	DOWN
negative regulation of neuron projection development (GO:0010977)	58	-32.435	0.040855	DOWN
regulation of CD4-positive, alpha-beta T cell differentiation (GO:0043370)	12	-23.918	0.040614	DOWN
positive regulation of leukocyte apoptotic process (GO:2000108)	11	-23.953	0.040614	DOWN
positive regulation of interleukin-10 production (GO:0032733)	32	-27.444	0.040605	DOWN
regulation of cytokine-mediated signaling pathway (GO:0001959)	74	-32.128	0.040509	DOWN
synapse assembly (GO:0007416)	69	-33.21	0.040161	DOWN
cellular response to tumor necrosis factor (GO:0071356)	192	-43.438	0.040063	DOWN
regulation of glomerular filtration (GO:0003093)	6	-22.295	0.039798	DOWN
negative regulation of regulatory T cell differentiation (GO:0045590)	5	-21.921	0.039573	DOWN
salivary gland morphogenesis (GO:0007435)	5	-21.936	0.039376	DOWN
pathway-restricted SMAD protein phosphorylation (GO:0060389)	13	-23.943	0.039376	DOWN
endothelial cell morphogenesis (GO:0001886)	7	-22.542	0.039034	DOWN
signal complex assembly (GO:0007172)	6	-22.361	0.038968	DOWN
regulation of nucleocytoplasmic transport (GO:0046822)	13	-23.983	0.038915	DOWN
positive regulation of prostaglandin biosynthetic process (GO:0031394)	5	-22.024	0.038204	DOWN
Roundabout signaling pathway (GO:0035385)	5	-22.034	0.038101	DOWN
mesenchymal to epithelial transition (GO:0060231)	10	-23.155	0.038101	DOWN
regulation of regulatory T cell differentiation (GO:0045589)	26	-27.194	0.038101	DOWN
positive regulation of cartilage development (GO:0061036)	18	-24.652	0.038037	DOWN
negative regulation of cyclase activity (GO:0031280)	14	-24.051	0.037991	DOWN
regulation of branching involved in ureteric bud morphogenesis (GO:0090189)	15	-24.664	0.037991	DOWN
in utero embryonic development (GO:0001701)	25	-27.137	0.037991	DOWN
positive regulation of cell adhesion (GO:0045785)	80	-34.846	0.037991	DOWN
angiogenesis involved in wound healing (GO:0060055)	11	-24.193	0.037963	DOWN
positive regulation of integrin activation (GO:0033625)	11	-24.208	0.037788	DOWN
regulation of collagen fibril organization (GO:1904026)	6	-22.483	0.037719	DOWN
mitotic G1 DNA damage checkpoint signaling (GO:0031571)	65	-32.328	0.037249	DOWN
cellular response to peptide (GO:1901653)	57	-32.2	0.037091	DOWN
nuclear-transcribed mRNA catabolic process, deadenylation-independent decay (GO:0031086)	7	-22.726	0.037017	DOWN
antigen processing and presentation of endogenous peptide antigen via MHC class I (GO:0019885)	8	-22.954	0.037017	DOWN
positive regulation of leukocyte migration (GO:0002687)	29	-28.777	0.037017	DOWN
positive regulation of cellular senescence (GO:2000774)	12	-24.246	0.036949	DOWN
digestive tract morphogenesis (GO:0048546)	16	-25.62	0.036743	DOWN
negative regulation of secretion by cell (GO:1903531)	39	-29.279	0.036711	DOWN
regulation of SMAD protein signal transduction (GO:0060390)	23	-26.667	0.036613	DOWN
regulation of growth rate (GO:0040009)	5	-22.205	0.036529	DOWN
vascular wound healing (GO:0061042)	7	-22.785	0.036519	DOWN
negative regulation of immune system process (GO:0002683)	19	-25.102	0.036519	DOWN
morphogenesis of an endothelium (GO:0003159)	6	-22.615	0.036372	DOWN
regulation of substrate adhesion-dependent cell spreading (GO:1900024)	51	-31.575	0.036372	DOWN
positive regulation of focal adhesion assembly (GO:0051894)	19	-25.157	0.035819	DOWN
positive regulation of lipid kinase activity (GO:0090218)	30	-27.929	0.035662	DOWN
positive regulation of leukocyte adhesion to vascular endothelial cell (GO:1904996)	16	-25.731	0.035568	DOWN
regulation of dendritic cell differentiation (GO:2001198)	12	-24.386	0.035453	DOWN
positive regulation of JNK cascade (GO:0046330)	73	-33.341	0.035304	DOWN
positive regulation of gliogenesis (GO:0014015)	7	-22.9	0.035221	DOWN
positive regulation of aspartic-type peptidase activity (GO:1905247)	8	-23.152	0.034905	DOWN
proteoglycan metabolic process (GO:0006029)	26	-27.514	0.034888	DOWN
neutrophil activation (GO:0042119)	16	-25.8	0.034851	DOWN
positive regulation of cell aging (GO:0090343)	13	-24.374	0.034638	DOWN
negative regulation of epithelial cell apoptotic process (GO:1904036)	37	-28.454	0.03457	DOWN
negative regulation of RNA splicing (GO:0033119)	19	-25.28	0.034527	DOWN
regulation of interleukin-1 production (GO:0032652)	16	-25.832	0.034527	DOWN
wound healing, spreading of cells (GO:0044319)	24	-27.426	0.034474	DOWN
positive regulation of protein kinase activity (GO:0045860)	154	-40.466	0.034474	DOWN
vascular endothelial growth factor receptor-2 signaling pathway (GO:0036324)	5	-22.413	0.034468	DOWN
vascular endothelial growth factor signaling pathway (GO:0038084)	14	-24.403	0.034468	DOWN
negative regulation of leukocyte migration (GO:0002686)	10	-23.553	0.034149	DOWN
regulation of leukocyte chemotaxis (GO:0002688)	19	-25.323	0.034149	DOWN
positive regulation of calcium ion transport (GO:0051928)	37	-28.507	0.034149	DOWN
cell-cell adhesion via plasma-membrane adhesion molecules (GO:0098742)	168	-40.897	0.033778	DOWN
embryonic organ morphogenesis (GO:0048562)	44	-30.487	0.033614	DOWN
eosinophil migration (GO:0072677)	15	-25.128	0.033276	DOWN
eosinophil chemotaxis (GO:0048245)	15	-25.128	0.033276	DOWN
negative regulation of endocytosis (GO:0045806)	25	-27.608	0.033276	DOWN
positive regulation of calcium ion transport into cytosol (GO:0010524)	34	-28.848	0.033276	DOWN
myeloid cell activation involved in immune response (GO:0002275)	19	-25.415	0.033247	DOWN
regulation of fibrinolysis (GO:0051917)	13	-24.538	0.033196	DOWN
regulation of execution phase of apoptosis (GO:1900117)	20	-26.643	0.033196	DOWN
cellular response to ketone (GO:1901655)	39	-29.636	0.033196	DOWN
dermatan sulfate proteoglycan metabolic process (GO:0050655)	6	-22.969	0.032805	DOWN
regulation of T cell mediated immunity (GO:0002709)	11	-24.713	0.032805	DOWN
Arp2/3 complex-mediated actin nucleation (GO:0034314)	15	-25.207	0.032674	DOWN
calcium-dependent cell-cell adhesion via plasma membrane cell adhesion molecules (GO:0016339)	36	-29.41	0.032674	DOWN
positive regulation of natural killer cell activation (GO:0032816)	15	-25.236	0.032364	DOWN
cellular response to hydrogen peroxide (GO:0070301)	35	-28.856	0.032284	DOWN
organic anion transport (GO:0015711)	99	-35.624	0.032284	DOWN
regulation of ribonuclease activity (GO:0060700)	5	-22.679	0.031825	DOWN
phospholipase C-activating G protein-coupled receptor signaling pathway (GO:0007200)	81	-34.381	0.031797	DOWN
release of sequestered calcium ion into cytosol (GO:0051209)	27	-28.857	0.031663	DOWN
vesicle fusion with endoplasmic reticulum-Golgi intermediate compartment (ERGIC) membrane (GO:1990668)	6	-23.108	0.031369	DOWN
proteoglycan biosynthetic process (GO:0030166)	31	-28.443	0.031075	DOWN
cellular response to BMP stimulus (GO:0071773)	70	-33.751	0.030974	DOWN
positive regulation of monocyte chemotactic protein-1 production (GO:0071639)	8	-23.564	0.030916	DOWN
negative regulation of hemostasis (GO:1900047)	12	-24.849	0.030916	DOWN
regulation of keratinocyte differentiation (GO:0045616)	34	-29.118	0.030723	DOWN
regulation of dendritic cell apoptotic process (GO:2000668)	11	-24.94	0.030563	DOWN
negative regulation of biomineral tissue development (GO:0070168)	22	-27.064	0.030563	DOWN
negative regulation of metallopeptidase activity (GO:1905049)	5	-22.827	0.030383	DOWN
negative regulation of adenylate cyclase activity (GO:0007194)	13	-24.831	0.030144	DOWN
myeloid leukocyte mediated immunity (GO:0002444)	8	-23.651	0.030052	DOWN
positive regulation of ERBB signaling pathway (GO:1901186)	25	-28.006	0.029335	DOWN
axon choice point recognition (GO:0016198)	5	-22.928	0.029277	DOWN
regulation of protein localization to plasma membrane (GO:1903076)	79	-34.347	0.029277	DOWN
cell morphogenesis involved in differentiation (GO:0000904)	72	-34.216	0.028823	DOWN
granulocyte activation (GO:0036230)	10	-24.108	0.028271	DOWN
regulation of adaptive immune response (GO:0002819)	18	-25.565	0.028271	DOWN
maintenance of blood-brain barrier (GO:0035633)	30	-28.669	0.028271	DOWN
positive regulation of plasma membrane bounded cell projection assembly (GO:0120034)	83	-34.828	0.028271	DOWN
regulation of Ras protein signal transduction (GO:0046578)	86	-35.804	0.02808	DOWN
ear morphogenesis (GO:0042471)	22	-27.342	0.027649	DOWN
regulation of DNA binding (GO:0051101)	47	-31.776	0.027649	DOWN
negative regulation of morphogenesis of an epithelium (GO:1905331)	6	-23.488	0.02748	DOWN
negative regulation by symbiont of host apoptotic process (GO:0033668)	8	-23.933	0.027055	DOWN
positive regulation of phospholipase activity (GO:0010518)	24	-28.16	0.027055	DOWN
regulation of keratinocyte apoptotic process (GO:1902172)	6	-23.544	0.026935	DOWN
cellular response to virus (GO:0098586)	34	-29.527	0.026543	DOWN
regulation of integrin-mediated signaling pathway (GO:2001044)	14	-25.19	0.026408	DOWN
negative regulation of cell junction assembly (GO:1901889)	25	-28.325	0.026237	DOWN
regulation of cell-cell adhesion mediated by cadherin (GO:2000047)	19	-26.087	0.026231	DOWN
regulation of granulocyte chemotaxis (GO:0071622)	20	-27.376	0.02589	DOWN
regulation of T cell proliferation (GO:0042129)	75	-34.859	0.025823	DOWN
positive regulation of macrophage differentiation (GO:0045651)	11	-25.432	0.025705	DOWN
regulation of T cell cytokine production (GO:0002724)	19	-26.142	0.025705	DOWN
mesenchyme morphogenesis (GO:0072132)	17	-27.604	0.025559	DOWN
aorta morphogenesis (GO:0035909)	17	-27.612	0.025506	DOWN
diaphragm development (GO:0060539)	5	-23.338	0.025378	DOWN
mature B cell differentiation involved in immune response (GO:0002313)	13	-25.309	0.025378	DOWN
positive regulation of calcium ion import (GO:0090280)	13	-25.314	0.025378	DOWN
immune response-regulating cell surface receptor signaling pathway (GO:0002768)	14	-25.327	0.025378	DOWN
positive regulation of cytosolic calcium ion concentration involved in phospholipase C-activating G protein-coupled signaling pathway (GO:0051482)	28	-28.164	0.025378	DOWN
positive regulation of mononuclear cell migration (GO:0071677)	31	-29.032	0.025378	DOWN
negative regulation of MyD88-independent toll-like receptor signaling pathway (GO:0034128)	7	-23.924	0.025342	DOWN
store-operated calcium entry (GO:0002115)	8	-24.152	0.025342	DOWN
embryonic skeletal system development (GO:0048706)	35	-29.591	0.025292	DOWN
regulation of innate immune response (GO:0045088)	64	-33.41	0.025225	DOWN
negative regulation of interleukin-8 production (GO:0032717)	18	-25.922	0.02521	DOWN
negative regulation of response to DNA damage stimulus (GO:2001021)	31	-29.089	0.02521	DOWN
positive regulation of protein localization to cell periphery (GO:1904377)	52	-32.357	0.02521	DOWN
negative regulation of cell migration involved in sprouting angiogenesis (GO:0090051)	14	-25.38	0.025201	DOWN
regulation of mast cell degranulation (GO:0043304)	16	-26.848	0.025145	DOWN
regulation of nitric oxide biosynthetic process (GO:0045428)	40	-30.477	0.025145	DOWN
lymphocyte apoptotic process (GO:0070227)	6	-23.825	0.024977	DOWN
chondroitin sulfate biosynthetic process (GO:0030206)	21	-27.417	0.024977	DOWN
protein kinase B signaling (GO:0043491)	24	-28.457	0.024977	DOWN
second-messenger-mediated signaling (GO:0019932)	89	-36.053	0.024977	DOWN
regulation of epithelial cell apoptotic process (GO:1904035)	9	-25.668	0.02475	DOWN
negative regulation of epithelial cell migration (GO:0010633)	35	-29.702	0.024642	DOWN
positive regulation of dendritic cell differentiation (GO:2001200)	5	-23.495	0.024626	DOWN
leukocyte tethering or rolling (GO:0050901)	18	-26.021	0.024602	DOWN
embryonic eye morphogenesis (GO:0048048)	11	-25.663	0.024417	DOWN
regulation of cellular extravasation (GO:0002691)	9	-25.747	0.024124	DOWN
positive regulation of endoplasmic reticulum stress-induced intrinsic apoptotic signaling pathway (GO:1902237)	6	-23.939	0.024075	DOWN
platelet degranulation (GO:0002576)	125	-40.195	0.023853	DOWN
regulation of epithelial cell migration (GO:0010632)	51	-32.985	0.023415	DOWN
skin development (GO:0043588)	80	-36.463	0.023247	DOWN
regulation of kidney development (GO:0090183)	5	-23.68	0.023051	DOWN
elastic fiber assembly (GO:0048251)	8	-24.45	0.023051	DOWN
regulation of nervous system development (GO:0051960)	42	-29.834	0.023051	DOWN
negative regulation of extrinsic apoptotic signaling pathway via death domain receptors (GO:1902042)	34	-30.006	0.023051	DOWN
regulation of T cell mediated cytotoxicity (GO:0001914)	29	-30.347	0.023051	DOWN
regulation of secretion by cell (GO:1903530)	59	-32.919	0.023051	DOWN
ureter development (GO:0072189)	7	-24.264	0.02291	DOWN
regulation of interleukin-4 production (GO:0032673)	23	-28.174	0.022861	DOWN
positive regulation of kinase activity (GO:0033674)	114	-38.415	0.022822	DOWN
adaptive immune response based on somatic recombination of immune receptors built from immunoglobulin superfamily domains (GO:0002460)	20	-27.853	0.022762	DOWN
platelet aggregation (GO:0070527)	36	-30.559	0.022762	DOWN
regulation of cytoskeleton organization (GO:0051493)	112	-37.974	0.022762	DOWN
sequestering of actin monomers (GO:0042989)	10	-24.828	0.022715	DOWN
epithelial to mesenchymal transition involved in endocardial cushion formation (GO:0003198)	9	-25.962	0.0227	DOWN
platelet-derived growth factor receptor signaling pathway (GO:0048008)	16	-27.186	0.0227	DOWN
negative regulation of macrophage activation (GO:0043031)	16	-27.214	0.022499	DOWN
regulation of axonogenesis (GO:0050770)	51	-33.156	0.022426	DOWN
SRP-dependent cotranslational protein targeting to membrane (GO:0006614)	90	-36.663	0.022303	DOWN
positive regulation of DNA binding (GO:0043388)	34	-30.167	0.022121	DOWN
regulation of vascular wound healing (GO:0061043)	8	-24.617	0.022118	DOWN
endocardial cushion development (GO:0003197)	21	-27.852	0.021789	DOWN
response to muramyl dipeptide (GO:0032495)	13	-25.85	0.021665	DOWN
regulation of myelination (GO:0031641)	26	-29.066	0.021564	DOWN
regulation of osteoblast differentiation (GO:0045667)	83	-35.73	0.021381	DOWN
negative regulation of platelet activation (GO:0010544)	16	-27.381	0.021188	DOWN
positive regulation of cell-matrix adhesion (GO:0001954)	44	-31.973	0.021188	DOWN
negative regulation of phospholipase activity (GO:0010519)	8	-24.754	0.021018	DOWN
phospholipid translocation (GO:0045332)	31	-29.665	0.021018	DOWN
neuron projection development (GO:0031175)	171	-42.545	0.020942	DOWN
regulation of cell differentiation (GO:0045595)	156	-42.671	0.020942	DOWN
embryonic digestive tract development (GO:0048566)	20	-28.133	0.020848	DOWN
apoptotic cell clearance (GO:0043277)	33	-30.532	0.020773	DOWN
regulation of cell-substrate adhesion (GO:0010810)	43	-33.061	0.020569	DOWN
regulation of cellular response to growth factor stimulus (GO:0090287)	17	-28.379	0.020427	DOWN
response to organic cyclic compound (GO:0014070)	59	-33.343	0.020115	DOWN
positive regulation of locomotion (GO:0040017)	31	-29.815	0.019938	DOWN
mitral valve morphogenesis (GO:0003183)	9	-26.355	0.019925	DOWN
B cell receptor signaling pathway (GO:0050853)	33	-30.644	0.019925	DOWN
regulation of T cell activation (GO:0050863)	47	-32.842	0.019925	DOWN
regulation of kinase activity (GO:0043549)	94	-36.662	0.019925	DOWN
ureteric bud development (GO:0001657)	19	-26.993	0.019764	DOWN
regulation of blood vessel endothelial cell proliferation involved in sprouting angiogenesis (GO:1903587)	16	-27.598	0.019764	DOWN
regulation of macrophage cytokine production (GO:0010935)	14	-26.172	0.019514	DOWN
leukocyte adhesion to vascular endothelial cell (GO:0061756)	19	-27.024	0.019514	DOWN
negative regulation of innate immune response (GO:0045824)	38	-30.426	0.019458	DOWN
regulation of DNA-templated transcription in response to stress (GO:0043620)	9	-26.446	0.019423	DOWN
branching involved in ureteric bud morphogenesis (GO:0001658)	19	-27.062	0.019341	DOWN
positive regulation of tyrosine phosphorylation of STAT protein (GO:0042531)	59	-33.475	0.019341	DOWN
regulation of vasoconstriction (GO:0019229)	30	-29.902	0.019278	DOWN
protein targeting to ER (GO:0045047)	103	-38.047	0.019222	DOWN
regulation of neuron migration (GO:2001222)	28	-29.09	0.019077	DOWN
negative regulation of cell motility (GO:2000146)	114	-39.001	0.018775	DOWN
positive regulation of myeloid leukocyte cytokine production involved in immune response (GO:0061081)	16	-27.788	0.018521	DOWN
positive regulation of cell adhesion mediated by integrin (GO:0033630)	18	-26.843	0.018508	DOWN
chondroitin sulfate proteoglycan biosynthetic process (GO:0050650)	27	-30.619	0.018213	DOWN
synapse organization (GO:0050808)	126	-40.041	0.018213	DOWN
positive regulation of B cell receptor signaling pathway (GO:0050861)	7	-24.966	0.018198	DOWN
negative regulation of cell-cell adhesion mediated by cadherin (GO:2000048)	10	-25.487	0.018159	DOWN
semaphorin-plexin signaling pathway (GO:0071526)	35	-30.67	0.017936	DOWN
positive regulation of CD4-positive, CD25-positive, alpha-beta regulatory T cell differentiation (GO:0032831)	5	-24.482	0.017802	DOWN
positive regulation of aspartic-type endopeptidase activity involved in amyloid precursor protein catabolic process (GO:1902961)	7	-25.068	0.01747	DOWN
glomerular visceral epithelial cell development (GO:0072015)	7	-25.093	0.017295	DOWN
positive regulation of stress-activated MAPK cascade (GO:0032874)	99	-37.507	0.017232	DOWN
DNA damage response, signal transduction by p53 class mediator (GO:0030330)	74	-34.676	0.017225	DOWN
calcium ion transmembrane import into cytosol (GO:0097553)	42	-30.666	0.017205	DOWN
regulation of nuclease activity (GO:0032069)	6	-24.961	0.017133	DOWN
positive regulation of cell-substrate adhesion (GO:0010811)	70	-35.637	0.016637	DOWN
negative regulation of chemotaxis (GO:0050922)	32	-30.135	0.016529	DOWN
positive regulation of positive chemotaxis (GO:0050927)	17	-29.056	0.016065	DOWN
lymphocyte differentiation (GO:0030098)	84	-37.196	0.015992	DOWN
regulation of phosphatidylinositol 3-kinase activity (GO:0043551)	35	-30.977	0.015883	DOWN
DNA damage response, signal transduction by p53 class mediator resulting in cell cycle arrest (GO:0006977)	56	-33.461	0.015722	DOWN
negative regulation of cytokine-mediated signaling pathway (GO:0001960)	55	-34.038	0.015331	DOWN
detection of bacterium (GO:0016045)	14	-26.808	0.015327	DOWN
positive regulation of leukocyte proliferation (GO:0070665)	12	-26.941	0.015327	DOWN
neutrophil degranulation (GO:0043312)	480	-59.415	0.015327	DOWN
regulation of neuron projection development (GO:0010975)	165	-43.891	0.015293	DOWN
positive regulation of reactive oxygen species biosynthetic process (GO:1903428)	13	-26.823	0.015196	DOWN
membrane lipid biosynthetic process (GO:0046467)	58	-35.663	0.015196	DOWN
regulation of transforming growth factor beta receptor signaling pathway (GO:0017015)	100	-37.593	0.015196	DOWN
negative regulation of endothelial cell apoptotic process (GO:2000352)	27	-31.131	0.015188	DOWN
macrophage activation (GO:0042116)	36	-31.753	0.015156	DOWN
T-helper 1 type immune response (GO:0042088)	9	-27.154	0.015152	DOWN
T cell migration (GO:0072678)	18	-27.363	0.015152	DOWN
endothelial cell proliferation (GO:0001935)	18	-27.411	0.014852	DOWN
regulation of blood coagulation (GO:0030193)	27	-31.213	0.01478	DOWN
negative regulation of NF-kappaB transcription factor activity (GO:0032088)	79	-36.475	0.014161	DOWN
regulation of epithelial cell differentiation (GO:0030856)	19	-27.906	0.013898	DOWN
embryonic organ development (GO:0048568)	66	-36.294	0.013898	DOWN
positive regulation of protein kinase B signaling (GO:0051897)	161	-43.298	0.013634	DOWN
positive regulation of execution phase of apoptosis (GO:1900119)	8	-25.967	0.013377	DOWN
odontogenesis (GO:0042476)	38	-31.433	0.013054	DOWN
regulation of cell motility (GO:2000145)	133	-41.46	0.013035	DOWN
regulation of intracellular signal transduction (GO:1902531)	436	-58.17	0.013035	DOWN
positive regulation of signal transduction by p53 class mediator (GO:1901798)	22	-29.561	0.012897	DOWN
regulation of natural killer cell mediated cytotoxicity (GO:0042269)	30	-30.948	0.012897	DOWN
bone cell development (GO:0098751)	9	-27.564	0.012862	DOWN
negative regulation of coagulation (GO:0050819)	14	-27.275	0.012851	DOWN
regulation of leukocyte mediated cytotoxicity (GO:0001910)	9	-27.579	0.012829	DOWN
regulation of protein kinase B signaling (GO:0051896)	207	-47.174	0.012804	DOWN
regulation of monocyte chemotaxis (GO:0090025)	26	-30.526	0.012683	DOWN
negative regulation of DNA biosynthetic process (GO:2000279)	32	-30.821	0.012583	DOWN
cellular response to oxygen-containing compound (GO:1901701)	321	-53.242	0.012583	DOWN
positive regulation of protein modification process (GO:0031401)	214	-46.729	0.012568	DOWN
positive regulation of T cell receptor signaling pathway (GO:0050862)	14	-27.363	0.012507	DOWN
glomerular epithelial cell development (GO:0072310)	7	-25.974	0.012394	DOWN
death-inducing signaling complex assembly (GO:0071550)	7	-26.009	0.012258	DOWN
mononuclear cell differentiation (GO:1903131)	26	-30.629	0.012258	DOWN
glycosaminoglycan metabolic process (GO:0030203)	54	-34.176	0.012258	DOWN
regulation of B cell proliferation (GO:0030888)	46	-33.632	0.012173	DOWN
regulation of inflammatory response to antigenic stimulus (GO:0002861)	137	-42.29	0.012004	DOWN
regulation of endothelial cell chemotaxis (GO:2001026)	15	-28.133	0.012003	DOWN
proteolysis (GO:0006508)	284	-51.993	0.012003	DOWN
renal system development (GO:0072001)	57	-35.729	0.011834	DOWN
cellular component assembly (GO:0022607)	261	-49.293	0.011834	DOWN
neutrophil activation involved in immune response (GO:0002283)	484	-60.102	0.011834	DOWN
BMP signaling pathway (GO:0030509)	64	-35.594	0.011799	DOWN
acetylcholine receptor signaling pathway (GO:0095500)	21	-29.58	0.011738	DOWN
regulation of B cell receptor signaling pathway (GO:0050855)	23	-30.049	0.011738	DOWN
positive regulation of chemokine production (GO:0032722)	53	-33.305	0.011722	DOWN
negative regulation of neuroinflammatory response (GO:0150079)	14	-27.585	0.011632	DOWN
positive regulation of endothelial cell apoptotic process (GO:2000353)	16	-29.07	0.011587	DOWN
negative regulation of lipopolysaccharide-mediated signaling pathway (GO:0031665)	10	-26.706	0.011487	DOWN
positive regulation of endothelial cell chemotaxis (GO:2001028)	15	-28.281	0.011484	DOWN
dendritic cell differentiation (GO:0097028)	24	-30.722	0.011322	DOWN
vesicle transport along actin filament (GO:0030050)	19	-28.507	0.011169	DOWN
positive regulation of osteoblast proliferation (GO:0033690)	6	-26.124	0.011159	DOWN
endothelial tube morphogenesis (GO:0061154)	10	-26.801	0.011077	DOWN
peptidyl-tyrosine dephosphorylation (GO:0035335)	35	-32.025	0.010863	DOWN
defense response to protozoan (GO:0042832)	14	-27.765	0.010858	DOWN
negative regulation of natural killer cell mediated immunity (GO:0002716)	11	-28.004	0.010858	DOWN
endothelial cell development (GO:0001885)	26	-31.001	0.01081	DOWN
chordate embryonic development (GO:0043009)	58	-36.664	0.01081	DOWN
positive regulation of macrophage chemotaxis (GO:0010759)	14	-27.822	0.010661	DOWN
endoderm formation (GO:0001706)	36	-32.752	0.010582	DOWN
positive regulation of cytoskeleton organization (GO:0051495)	82	-37.489	0.010547	DOWN
positive regulation of endothelial cell development (GO:1901552)	6	-26.3	0.010477	DOWN
positive regulation of establishment of endothelial barrier (GO:1903142)	6	-26.3	0.010477	DOWN
neutrophil mediated immunity (GO:0002446)	487	-61.453	0.010338	DOWN
skeletal system morphogenesis (GO:0048705)	42	-32.006	0.010149	DOWN
positive regulation of alpha-beta T cell activation (GO:0046635)	19	-28.771	0.010108	DOWN
regulation of smooth muscle cell proliferation (GO:0048660)	49	-34.888	0.010108	DOWN
positive regulation of binding (GO:0051099)	90	-38.873	0.010025	DOWN
cellular component disassembly (GO:0022411)	66	-37.266	0.010017	DOWN
antigen processing and presentation of peptide antigen via MHC class I (GO:0002474)	33	-32.625	0.0097382	DOWN
regulation of protein tyrosine kinase activity (GO:0061097)	39	-33.198	0.0097382	DOWN
negative regulation of Ras protein signal transduction (GO:0046580)	35	-32.346	0.0096757	DOWN
negative regulation of neurogenesis (GO:0050768)	35	-32.367	0.0096006	DOWN
positive regulation of immune response (GO:0050778)	74	-36.223	0.0093777	DOWN
negative regulation of inflammatory response to antigenic stimulus (GO:0002862)	136	-43.009	0.0093777	DOWN
regulation of epidermal cell differentiation (GO:0045604)	25	-31.364	0.0093315	DOWN
hematopoietic progenitor cell differentiation (GO:0002244)	32	-31.636	0.0092919	DOWN
coronary vasculature morphogenesis (GO:0060977)	8	-26.99	0.0092911	DOWN
negative regulation of extrinsic apoptotic signaling pathway (GO:2001237)	80	-39.129	0.0092295	DOWN
regulation of peptidyl-tyrosine phosphorylation (GO:0050730)	92	-39.452	0.008944	DOWN
interleukin-15-mediated signaling pathway (GO:0035723)	13	-28.251	0.0089044	DOWN
cellular response to interleukin-15 (GO:0071350)	13	-28.251	0.0089044	DOWN
glomerular visceral epithelial cell differentiation (GO:0072112)	12	-28.434	0.0089044	DOWN
G protein-coupled acetylcholine receptor signaling pathway (GO:0007213)	18	-28.75	0.0088057	DOWN
negative regulation of cellular extravasation (GO:0002692)	6	-26.776	0.0087413	DOWN
lipopolysaccharide-mediated signaling pathway (GO:0031663)	20	-30.561	0.0087413	DOWN
regulation of defense response (GO:0031347)	82	-38.006	0.0086221	DOWN
negative regulation of neuron migration (GO:2001223)	6	-26.818	0.0086155	DOWN
positive regulation of lymphocyte migration (GO:2000403)	14	-28.394	0.0086001	DOWN
regulation of insulin-like growth factor receptor signaling pathway (GO:0043567)	19	-29.218	0.0085132	DOWN
extracellular matrix disassembly (GO:0022617)	66	-37.715	0.0085132	DOWN
positive regulation of morphogenesis of an epithelium (GO:1905332)	23	-30.946	0.0084431	DOWN
positive regulation of collagen metabolic process (GO:0010714)	17	-30.911	0.0083186	DOWN
negative regulation of apoptotic process (GO:0043066)	481	-61.017	0.0083186	DOWN
regulation of extrinsic apoptotic signaling pathway via death domain receptors (GO:1902041)	42	-32.527	0.0082788	DOWN
positive regulation of defense response (GO:0031349)	97	-38.877	0.0082788	DOWN
regulation of extracellular matrix constituent secretion (GO:0003330)	8	-27.331	0.0081969	DOWN
regulation of blood vessel remodeling (GO:0060312)	6	-26.988	0.0081154	DOWN
positive regulation of cytokine production involved in immune response (GO:0002720)	33	-33.172	0.0079629	DOWN
positive regulation of phospholipase C activity (GO:0010863)	43	-35.87	0.0077844	DOWN
positive regulation of cytokine-mediated signaling pathway (GO:0001961)	36	-33.609	0.0076737	DOWN
regulation of MyD88-independent toll-like receptor signaling pathway (GO:0034127)	8	-27.526	0.0074993	DOWN
positive regulation of cytosolic calcium ion concentration (GO:0007204)	147	-43.937	0.0074788	DOWN
negative regulation of transmembrane receptor protein serine/threonine kinase signaling pathway (GO:0090101)	108	-41.517	0.0073301	DOWN
positive regulation of phosphatidylinositol 3-kinase activity (GO:0043552)	28	-31.599	0.0072672	DOWN
regulation of wound healing (GO:0061041)	47	-35.67	0.0070608	DOWN
positive regulation of myeloid leukocyte differentiation (GO:0002763)	36	-33.838	0.0069362	DOWN
monocyte chemotaxis (GO:0002548)	39	-34.063	0.0069206	DOWN
positive regulation of activated T cell proliferation (GO:0042104)	20	-31.186	0.0068074	DOWN
negative regulation of cell differentiation (GO:0045596)	191	-48.061	0.0068074	DOWN
regulation of lipopolysaccharide-mediated signaling pathway (GO:0031664)	21	-31.027	0.0066817	DOWN
vasculogenesis (GO:0001570)	33	-33.62	0.0065426	DOWN
branching involved in blood vessel morphogenesis (GO:0001569)	14	-29.093	0.0063691	DOWN
cotranslational protein targeting to membrane (GO:0006613)	94	-39.569	0.0063691	DOWN
positive regulation of collagen biosynthetic process (GO:0032967)	16	-30.604	0.0063082	DOWN
epithelial tube morphogenesis (GO:0060562)	34	-33.552	0.0062802	DOWN
negative regulation of leukocyte mediated cytotoxicity (GO:0001911)	15	-29.842	0.006188	DOWN
Rac protein signal transduction (GO:0016601)	19	-30.035	0.0059194	DOWN
protein phosphorylation (GO:0006468)	495	-61.789	0.0059194	DOWN
negative regulation of macromolecule metabolic process (GO:0010605)	194	-47.109	0.0058984	DOWN
ventricular trabecula myocardium morphogenesis (GO:0003222)	8	-28.119	0.0057734	DOWN
negative regulation of cell growth (GO:0030308)	126	-43.004	0.0057393	DOWN
endocardial cushion morphogenesis (GO:0003203)	19	-30.125	0.0057212	DOWN
regulation of epithelial to mesenchymal transition involved in endocardial cushion formation (GO:1905005)	8	-28.154	0.0057178	DOWN
epithelial cell migration (GO:0010631)	41	-33.993	0.0056509	DOWN
regulation of bicellular tight junction assembly (GO:2000810)	19	-30.172	0.0056254	DOWN
ureteric bud morphogenesis (GO:0060675)	19	-30.173	0.0056254	DOWN
negative regulation of cell-matrix adhesion (GO:0001953)	32	-32.828	0.0056254	DOWN
regulation of actin polymerization or depolymerization (GO:0008064)	29	-34.252	0.0056254	DOWN
bone development (GO:0060348)	40	-34.571	0.0056254	DOWN
aorta development (GO:0035904)	14	-29.468	0.0054947	DOWN
fatty acid elongation, unsaturated fatty acid (GO:0019368)	7	-28.092	0.0054271	DOWN
fatty acid elongation, monounsaturated fatty acid (GO:0034625)	7	-28.092	0.0054271	DOWN
fatty acid elongation, polyunsaturated fatty acid (GO:0034626)	7	-28.092	0.0054271	DOWN
fatty acid elongation, saturated fatty acid (GO:0019367)	7	-28.092	0.0054271	DOWN
heart trabecula morphogenesis (GO:0061384)	19	-30.271	0.0054271	DOWN
chemokine-mediated signaling pathway (GO:0070098)	54	-36.242	0.0054271	DOWN
apoptotic process (GO:0006915)	228	-50.26	0.0054271	DOWN
nervous system development (GO:0007399)	446	-61.649	0.0054149	DOWN
marginal zone B cell differentiation (GO:0002315)	7	-28.184	0.0052851	DOWN
positive regulation of MAP kinase activity (GO:0043406)	69	-39.201	0.0052851	DOWN
negative regulation of small GTPase mediated signal transduction (GO:0051058)	21	-31.708	0.0051117	DOWN
positive regulation of interferon-gamma production (GO:0032729)	57	-38.029	0.0049566	DOWN
negative regulation of response to external stimulus (GO:0032102)	118	-43.469	0.0049022	DOWN
positive regulation of signal transduction (GO:0009967)	250	-51.523	0.0047354	DOWN
activation of cysteine-type endopeptidase activity involved in apoptotic process (GO:0006919)	80	-40.842	0.0046382	DOWN
kidney development (GO:0001822)	70	-38.963	0.0045684	DOWN
negative regulation of interleukin-6 production (GO:0032715)	31	-33.702	0.0044305	DOWN
positive regulation of pathway-restricted SMAD protein phosphorylation (GO:0010862)	46	-36.208	0.0044305	DOWN
positive regulation of DNA damage response, signal transduction by p53 class mediator (GO:0043517)	15	-30.703	0.0043235	DOWN
regulation of neuroinflammatory response (GO:0150077)	19	-30.779	0.0043235	DOWN
actin cytoskeleton reorganization (GO:0031532)	63	-38.052	0.0042526	DOWN
positive regulation of actin filament polymerization (GO:0030838)	49	-37.079	0.0042144	DOWN
negative regulation of cell migration (GO:0030336)	144	-45.963	0.0042144	DOWN
regulation of cell adhesion mediated by integrin (GO:0033628)	34	-34.547	0.0041677	DOWN
blood vessel endothelial cell migration (GO:0043534)	23	-32.705	0.0039959	DOWN
regulation of GTPase activity (GO:0043087)	186	-48.345	0.0039368	DOWN
regulation of DNA damage response, signal transduction by p53 class mediator (GO:0043516)	28	-33.013	0.0039331	DOWN
regulation of transcription, DNA-templated (GO:0006355)	2236	-106.9	0.003858	DOWN
regulation of production of miRNAs involved in gene silencing by miRNA (GO:1903798)	18	-30.636	0.0038542	DOWN
regulation of protein phosphorylation (GO:0001932)	266	-52.787	0.0038542	DOWN
regulation of integrin activation (GO:0033623)	15	-31.083	0.0036598	DOWN
cellular response to lipid (GO:0071396)	217	-51.184	0.0036598	DOWN
regulation of smooth muscle cell migration (GO:0014910)	20	-32.772	0.003481	DOWN
negative regulation of viral entry into host cell (GO:0046597)	17	-33.001	0.003481	DOWN
positive regulation of transmembrane receptor protein serine/threonine kinase signaling pathway (GO:0090100)	91	-41.646	0.003481	DOWN
induction of positive chemotaxis (GO:0050930)	11	-30.877	0.0033904	DOWN
regulation of T cell migration (GO:2000404)	20	-32.912	0.0032697	DOWN
positive regulation of macrophage migration (GO:1905523)	19	-31.395	0.0032414	DOWN
response to interferon-beta (GO:0035456)	27	-35.112	0.0032132	DOWN
negative regulation of toll-like receptor signaling pathway (GO:0034122)	36	-35.667	0.0032132	DOWN
negative regulation of tumor necrosis factor superfamily cytokine production (GO:1903556)	48	-37.632	0.0032132	DOWN
negative regulation of transforming growth factor beta receptor signaling pathway (GO:0030512)	68	-38.876	0.0032132	DOWN
regulation of cell adhesion (GO:0030155)	133	-44.916	0.003213	DOWN
positive regulation of production of miRNAs involved in gene silencing by miRNA (GO:1903800)	11	-31.035	0.0032018	DOWN
positive regulation of extrinsic apoptotic signaling pathway (GO:2001238)	29	-35.633	0.0031916	DOWN
positive regulation of T cell differentiation (GO:0045582)	43	-38.137	0.0031287	DOWN
regulation of viral life cycle (GO:1903900)	26	-34.039	0.0031087	DOWN
negative regulation of lens fiber cell differentiation (GO:1902747)	6	-29.3	0.0030109	DOWN
negative regulation of tumor necrosis factor production (GO:0032720)	46	-37.108	0.0030109	DOWN
positive regulation of astrocyte differentiation (GO:0048711)	8	-29.654	0.0030079	DOWN
positive regulation of GTPase activity (GO:0043547)	211	-49.027	0.0029917	DOWN
receptor-mediated endocytosis (GO:0006898)	143	-45.872	0.0029913	DOWN
antigen processing and presentation of endogenous peptide antigen via MHC class I via ER pathway, TAP-independent (GO:0002486)	7	-29.483	0.002986	DOWN
antigen processing and presentation of endogenous peptide antigen via MHC class I via ER pathway (GO:0002484)	7	-29.483	0.002986	DOWN
negative regulation of vascular endothelial growth factor receptor signaling pathway (GO:0030948)	13	-30.885	0.0029063	DOWN
peptidyl-lysine oxidation (GO:0018057)	5	-29.08	0.0028967	DOWN
positive regulation of cellular extravasation (GO:0002693)	11	-31.313	0.0028874	DOWN
axonogenesis (GO:0007409)	240	-52.197	0.0028874	DOWN
pulmonary valve morphogenesis (GO:0003184)	17	-33.527	0.0028669	DOWN
regulation of interleukin-10 production (GO:0032653)	48	-37.974	0.0028629	DOWN
regulation of actin filament-based process (GO:0032970)	73	-40.026	0.0028629	DOWN
regulation of BMP signaling pathway (GO:0030510)	76	-40.611	0.0028629	DOWN
protection from natural killer cell mediated cytotoxicity (GO:0042270)	6	-29.557	0.0027534	DOWN
positive regulation of extracellular matrix organization (GO:1903055)	18	-31.431	0.0027333	DOWN
regulation of fibroblast growth factor receptor signaling pathway (GO:0040036)	20	-33.426	0.0027333	DOWN
artery development (GO:0060840)	23	-33.651	0.0027333	DOWN
regulation of gene expression (GO:0010468)	1076	-82.652	0.0027333	DOWN
dermatan sulfate biosynthetic process (GO:0030208)	12	-31.372	0.0026919	DOWN
regulation of pathway-restricted SMAD protein phosphorylation (GO:0060393)	57	-39.536	0.0026919	DOWN
T cell mediated immunity (GO:0002456)	16	-32.711	0.0026543	DOWN
positive regulation of interleukin-1 production (GO:0032732)	62	-39.569	0.0024714	DOWN
extracellular matrix assembly (GO:0085029)	24	-34.456	0.002462	DOWN
positive regulation of cardiac epithelial to mesenchymal transition (GO:0062043)	7	-30.053	0.0023268	DOWN
Notch signaling involved in heart development (GO:0061314)	11	-31.849	0.0022831	DOWN
positive regulation of actin filament bundle assembly (GO:0032233)	51	-39.022	0.0022831	DOWN
negative regulation of Notch signaling pathway (GO:0045746)	30	-35.256	0.0022804	DOWN
positive regulation of nucleic acid-templated transcription (GO:1903508)	510	-65.279	0.0022597	DOWN
neutrophil chemotaxis (GO:0030593)	67	-39.979	0.0021591	DOWN
toll-like receptor 3 signaling pathway (GO:0034138)	12	-31.841	0.0021433	DOWN
response to lipid (GO:0033993)	112	-43.775	0.0021367	DOWN
regulation of activated T cell proliferation (GO:0046006)	34	-36.202	0.0020387	DOWN
vasculature development (GO:0001944)	17	-34.378	0.0019517	DOWN
response to tumor necrosis factor (GO:0034612)	108	-44.692	0.0019205	DOWN
actin filament bundle assembly (GO:0051017)	33	-36.612	0.0017876	DOWN
negative regulation of blood coagulation (GO:0030195)	40	-37.223	0.0017627	DOWN
negative regulation of endothelial cell migration (GO:0010596)	38	-36.248	0.0016562	DOWN
negative regulation of DNA-binding transcription factor activity (GO:0043433)	143	-47.113	0.0016562	DOWN
positive regulation of epithelial cell apoptotic process (GO:1904037)	22	-34.544	0.0016234	DOWN
dermatan sulfate proteoglycan biosynthetic process (GO:0050651)	15	-32.914	0.0016013	DOWN
cartilage development (GO:0051216)	52	-39.299	0.0016013	DOWN
negative regulation of immune response (GO:0050777)	178	-49.316	0.0016013	DOWN
positive regulation of leukocyte cell-cell adhesion (GO:1903039)	31	-35.999	0.0015852	DOWN
antigen processing and presentation of endogenous peptide antigen (GO:0002483)	14	-32.263	0.0015748	DOWN
lymphocyte chemotaxis (GO:0048247)	41	-36.862	0.0015316	DOWN
regulation of transcription by RNA polymerase II (GO:0006357)	2198	-108	0.001493	DOWN
artery morphogenesis (GO:0048844)	30	-36.151	0.0014701	DOWN
regulation of interferon-gamma production (GO:0032649)	86	-43.337	0.0014701	DOWN
regulation of extrinsic apoptotic signaling pathway (GO:2001236)	64	-40.546	0.0014216	DOWN
positive regulation of vascular endothelial cell proliferation (GO:1905564)	13	-32.464	0.0013627	DOWN
positive regulation of interleukin-1 beta production (GO:0032731)	56	-39.193	0.0013597	DOWN
regulation of extracellular matrix organization (GO:1903053)	15	-33.332	0.0013188	DOWN
mesenchymal cell differentiation (GO:0048762)	51	-40.182	0.0013082	DOWN
defense response to bacterium (GO:0042742)	174	-50.638	0.0012349	DOWN
negative regulation of fibroblast growth factor receptor signaling pathway (GO:0040037)	14	-32.787	0.0012058	DOWN
negative regulation of cell activation (GO:0050866)	14	-32.921	0.00112	DOWN
negative regulation of growth (GO:0045926)	126	-46.578	0.00112	DOWN
modulation by symbiont of entry into host (GO:0052372)	20	-35.293	0.0011138	DOWN
cellular response to organic substance (GO:0071310)	123	-46.552	0.0010983	DOWN
chondrocyte differentiation (GO:0002062)	32	-36.288	0.0010843	DOWN
positive regulation of interleukin-12 production (GO:0032735)	34	-37.501	0.0010756	DOWN
regulation of astrocyte differentiation (GO:0048710)	12	-33.26	0.0010668	DOWN
regulation of extracellular matrix assembly (GO:1901201)	7	-31.647	0.0010655	DOWN
positive regulation by symbiont of entry into host (GO:0075294)	10	-32.081	0.0010655	DOWN
positive regulation of viral entry into host cell (GO:0046598)	10	-32.081	0.0010655	DOWN
glycosaminoglycan catabolic process (GO:0006027)	56	-39.708	0.0010627	DOWN
regulation of chemokine production (GO:0032642)	42	-36.895	0.0010427	DOWN
negative regulation of epithelial cell differentiation (GO:0030857)	16	-34.648	0.0010382	DOWN
dermatan sulfate metabolic process (GO:0030205)	13	-33.175	0.00096154	DOWN
negative regulation of blood vessel endothelial cell migration (GO:0043537)	34	-37.805	0.00093559	DOWN
small GTPase mediated signal transduction (GO:0007264)	106	-45.657	0.00092106	DOWN
lymphocyte migration (GO:0072676)	37	-37.474	0.00086786	DOWN
positive regulation of stress fiber assembly (GO:0051496)	44	-39.778	0.0008514	DOWN
cell surface receptor signaling pathway involved in heart development (GO:0061311)	17	-36.209	0.00080631	DOWN
positive regulation of leukocyte chemotaxis (GO:0002690)	54	-40.316	0.00079155	DOWN
cellular response to chemokine (GO:1990869)	58	-42.966	0.00075715	DOWN
neutrophil migration (GO:1990266)	74	-41.53	0.00075552	DOWN
granulocyte chemotaxis (GO:0071621)	70	-42.907	0.00072052	DOWN
regulation of small GTPase mediated signal transduction (GO:0051056)	140	-48.707	0.00072032	DOWN
positive regulation of NIK/NF-kappaB signaling (GO:1901224)	53	-39.365	0.00071765	DOWN
positive regulation of programmed cell death (GO:0043068)	285	-58.709	0.00071372	DOWN
cell chemotaxis (GO:0060326)	68	-42.039	0.00070417	DOWN
regulation of Notch signaling pathway (GO:0008593)	81	-43.617	0.00069386	DOWN
actin filament organization (GO:0007015)	152	-50.13	0.00069386	DOWN
response to interleukin-1 (GO:0070555)	84	-44.621	0.00064283	DOWN
negative regulation of viral life cycle (GO:1903901)	20	-36.449	0.00063732	DOWN
positive regulation of phosphorylation (GO:0042327)	253	-55.572	0.00063732	DOWN
positive regulation of oligodendrocyte differentiation (GO:0048714)	8	-32.882	0.0006334	DOWN
negative regulation of extracellular matrix organization (GO:1903054)	10	-33.143	0.00062354	DOWN
positive regulation of gene expression (GO:0010628)	481	-66.544	0.00061645	DOWN
positive regulation of phosphatidylinositol 3-kinase signaling (GO:0014068)	77	-44.58	0.0005823	DOWN
positive regulation of apoptotic process (GO:0043065)	308	-59.371	0.00056411	DOWN
positive regulation of Ras protein signal transduction (GO:0046579)	63	-42.344	0.00055274	DOWN
negative regulation of multicellular organismal process (GO:0051241)	213	-53.068	0.00055274	DOWN
transforming growth factor beta receptor signaling pathway (GO:0007179)	89	-44.97	0.00053382	DOWN
sprouting angiogenesis (GO:0002040)	52	-41.605	0.00051324	DOWN
positive regulation of T cell proliferation (GO:0042102)	65	-42.736	0.00051279	DOWN
cellular response to transforming growth factor beta stimulus (GO:0071560)	114	-47.052	0.00051279	DOWN
antigen processing and presentation of exogenous peptide antigen via MHC class I, TAP-independent (GO:0002480)	8	-33.352	0.0005009	DOWN
positive regulation of cysteine-type endopeptidase activity involved in apoptotic process (GO:0043280)	118	-48.37	0.0005009	DOWN
regulation of lens fiber cell differentiation (GO:1902746)	7	-33.23	0.00048287	DOWN
positive regulation of monocyte differentiation (GO:0045657)	10	-33.695	0.00047036	DOWN
positive regulation of antigen receptor-mediated signaling pathway (GO:0050857)	21	-36.783	0.00046944	DOWN
cell-matrix adhesion (GO:0007160)	100	-45.212	0.00046073	DOWN
negative regulation of cell-substrate adhesion (GO:0010812)	40	-40.043	0.00044817	DOWN
regulation of interleukin-12 production (GO:0032655)	51	-42.448	0.00043118	DOWN
regulation of NIK/NF-kappaB signaling (GO:1901222)	80	-46.161	0.00038757	DOWN
adenylate cyclase-activating G protein-coupled receptor signaling pathway (GO:0007189)	118	-48.863	0.00038655	DOWN
regulation of oligodendrocyte differentiation (GO:0048713)	19	-35.734	0.00037862	DOWN
positive regulation of apoptotic signaling pathway (GO:2001235)	59	-42.158	0.00037862	DOWN
positive regulation of inflammatory response (GO:0050729)	89	-45.641	0.00037862	DOWN
cellular response to molecule of bacterial origin (GO:0071219)	113	-49.304	0.00037847	DOWN
regulation of phospholipase C activity (GO:1900274)	15	-35.892	0.0003722	DOWN
regulation of vascular endothelial growth factor receptor signaling pathway (GO:0030947)	24	-38.349	0.00036355	DOWN
positive regulation of multicellular organismal process (GO:0051240)	345	-61.075	0.00036355	DOWN
regulation of apoptotic process (GO:0042981)	734	-76.391	0.00036355	DOWN
Rho protein signal transduction (GO:0007266)	56	-41.973	0.00032836	DOWN
positive regulation of epithelial cell migration (GO:0010634)	94	-45.684	0.00032836	DOWN
regulation of collagen biosynthetic process (GO:0032965)	19	-36.102	0.00031377	DOWN
positive regulation of Rho protein signal transduction (GO:0035025)	31	-39.329	0.00029775	DOWN
blood vessel morphogenesis (GO:0048514)	56	-42.195	0.00029035	DOWN
regulation of actin filament polymerization (GO:0030833)	73	-44.677	0.00027733	DOWN
positive regulation of tumor necrosis factor production (GO:0032760)	77	-46.127	0.00026998	DOWN
regulation of signal transduction (GO:0009966)	198	-55.43	0.00025235	DOWN
regulation of chemotaxis (GO:0050920)	32	-39.117	0.00024002	DOWN
response to interferon-alpha (GO:0035455)	18	-36.077	0.00023516	DOWN
peptidyl-tyrosine phosphorylation (GO:0018108)	68	-44.142	0.00023185	DOWN
regulation of vascular endothelial cell proliferation (GO:1905562)	18	-36.258	0.00021041	DOWN
regulation of mononuclear cell migration (GO:0071675)	23	-38.715	0.00021041	DOWN
regulation of actin cytoskeleton reorganization (GO:2000249)	37	-40.155	0.00021041	DOWN
positive regulation of DNA-binding transcription factor activity (GO:0051091)	246	-58.057	0.00021004	DOWN
positive regulation of ERK1 and ERK2 cascade (GO:0070374)	170	-52.804	0.00020776	DOWN
positive regulation of T cell activation (GO:0050870)	74	-44.039	0.0001911	DOWN
cardiac epithelial to mesenchymal transition (GO:0060317)	20	-38.824	0.00019036	DOWN
regulation of viral genome replication (GO:0045069)	67	-44.703	0.00019036	DOWN
actin filament bundle organization (GO:0061572)	33	-41.114	0.00018659	DOWN
integrin-mediated signaling pathway (GO:0007229)	75	-46.07	0.00018229	DOWN
anterior/posterior pattern specification (GO:0009952)	62	-44.917	0.00016873	DOWN
transmembrane receptor protein serine/threonine kinase signaling pathway (GO:0007178)	132	-50.584	0.00016873	DOWN
positive regulation of macromolecule metabolic process (GO:0010604)	383	-65.969	0.00016828	DOWN
regulation of interleukin-1 beta production (GO:0032651)	82	-46.229	0.00015641	DOWN
positive regulation of cell migration involved in sprouting angiogenesis (GO:0090050)	18	-36.835	0.00015508	DOWN
epithelial to mesenchymal transition (GO:0001837)	47	-43.797	0.00015412	DOWN
regulation of stress fiber assembly (GO:0051492)	74	-44.576	0.00014164	DOWN
positive regulation of lymphocyte proliferation (GO:0050671)	74	-44.593	0.00014106	DOWN
regulation of endothelial cell apoptotic process (GO:2000351)	44	-43.378	0.00013707	DOWN
cellular response to growth factor stimulus (GO:0071363)	158	-53.107	0.00013423	DOWN
regulation of MAP kinase activity (GO:0043405)	97	-47.233	0.00012531	DOWN
negative regulation of natural killer cell mediated cytotoxicity (GO:0045953)	16	-38.743	0.00012103	DOWN
adenylate cyclase-modulating G protein-coupled receptor signaling pathway (GO:0007188)	164	-53.549	0.00012004	DOWN
regulation of monocyte differentiation (GO:0045655)	16	-38.942	0.00010717	DOWN
positive regulation of peptidyl-tyrosine phosphorylation (GO:0050731)	134	-53.647	0.00010079	DOWN
axon guidance (GO:0007411)	203	-56.527	9.8456e-05	DOWN
regulation of actin cytoskeleton organization (GO:0032956)	91	-49.011	8.5066e-05	DOWN
negative regulation of angiogenesis (GO:0016525)	87	-49.352	8.4396e-05	DOWN
positive regulation of epithelial cell proliferation (GO:0050679)	123	-51.428	8.0933e-05	DOWN
cell junction assembly (GO:0034329)	102	-49.381	7.5638e-05	DOWN
positive regulation of pri-miRNA transcription by RNA polymerase II (GO:1902895)	34	-42.554	7.4926e-05	DOWN
negative regulation of cell adhesion (GO:0007162)	73	-47.072	7.0647e-05	DOWN
positive regulation of interleukin-8 production (GO:0032757)	61	-47.151	6.5963e-05	DOWN
regulation of blood vessel endothelial cell migration (GO:0043535)	55	-45.706	6.4774e-05	DOWN
positive regulation of chemotaxis (GO:0050921)	45	-43.312	6.247e-05	DOWN
negative regulation of inflammatory response (GO:0050728)	212	-57.826	6.1398e-05	DOWN
myeloid leukocyte differentiation (GO:0002573)	71	-47.527	5.6744e-05	DOWN
T cell differentiation (GO:0030217)	41	-42.922	5.5193e-05	DOWN
regulation of epithelial to mesenchymal transition (GO:0010717)	76	-48.181	5.5193e-05	DOWN
positive regulation of tumor necrosis factor superfamily cytokine production (GO:1903557)	81	-48.271	5.5002e-05	DOWN
positive regulation of protein phosphorylation (GO:0001934)	370	-66.352	5.5002e-05	DOWN
positive regulation of cellular process (GO:0048522)	623	-75.974	5.4227e-05	DOWN
negative regulation of cell population proliferation (GO:0008285)	378	-67.358	4.7718e-05	DOWN
response to interferon-gamma (GO:0034341)	78	-49.257	4.7332e-05	DOWN
aortic valve morphogenesis (GO:0003180)	32	-41.949	4.6038e-05	DOWN
peptidyl-tyrosine modification (GO:0018212)	56	-45.632	3.9337e-05	DOWN
T cell activation (GO:0042110)	92	-50.478	3.8398e-05	DOWN
positive regulation of NF-kappaB transcription factor activity (GO:0051092)	155	-56.415	3.0965e-05	DOWN
negative regulation of blood vessel morphogenesis (GO:2000181)	78	-49.977	2.9697e-05	DOWN
positive regulation of transcription by RNA polymerase II (GO:0045944)	907	-86.622	2.4484e-05	DOWN
positive regulation of interleukin-6 production (GO:0032755)	75	-49.465	2.3573e-05	DOWN
glycosaminoglycan biosynthetic process (GO:0006024)	97	-49.85	2.3573e-05	DOWN
negative regulation of cellular response to growth factor stimulus (GO:0090288)	80	-51.273	2.175e-05	DOWN
positive regulation of vasculature development (GO:1904018)	102	-51.442	2.111e-05	DOWN
regulation of pri-miRNA transcription by RNA polymerase II (GO:1902893)	45	-45.077	2.055e-05	DOWN
positive regulation of cell differentiation (GO:0045597)	258	-62.403	2.0428e-05	DOWN
hemopoiesis (GO:0030097)	94	-50.317	2.0305e-05	DOWN
regulation of ERK1 and ERK2 cascade (GO:0070372)	236	-60.43	1.9984e-05	DOWN
positive regulation of endothelial cell migration (GO:0010595)	86	-51.344	1.9149e-05	DOWN
Notch signaling pathway (GO:0007219)	60	-48.353	1.4206e-05	DOWN
regulation of cytokine production (GO:0001817)	149	-55.849	1.4104e-05	DOWN
branching morphogenesis of an epithelial tube (GO:0048754)	44	-47.437	1.1865e-05	DOWN
regulation of endothelial cell proliferation (GO:0001936)	92	-52.314	1.1833e-05	DOWN
cellular response to mechanical stimulus (GO:0071260)	49	-48.361	1.1731e-05	DOWN
positive regulation of transcription, DNA-templated (GO:0045893)	1181	-95.434	1.1731e-05	DOWN
regulation of I-kappaB kinase/NF-kappaB signaling (GO:0043122)	224	-60.998	1.1626e-05	DOWN
regulation of phosphatidylinositol 3-kinase signaling (GO:0014066)	106	-53.414	1.1603e-05	DOWN
positive regulation of response to external stimulus (GO:0032103)	138	-55.833	1.026e-05	DOWN
aortic valve development (GO:0003176)	36	-46.609	9.5348e-06	DOWN
enzyme linked receptor protein signaling pathway (GO:0007167)	140	-56.237	9.406e-06	DOWN
regulation of cell migration involved in sprouting angiogenesis (GO:0090049)	32	-44.413	9.2907e-06	DOWN
Fc-gamma receptor signaling pathway (GO:0038094)	72	-51.001	9.2907e-06	DOWN
positive regulation of blood vessel endothelial cell migration (GO:0043536)	48	-48.771	8.9592e-06	DOWN
regulation of MAPK cascade (GO:0043408)	166	-58.256	7.1197e-06	DOWN
cellular response to lipopolysaccharide (GO:0071222)	118	-55.818	6.971e-06	DOWN
cellular protein modification process (GO:0006464)	1024	-37.258	5.6139e-06	UP
Fc-gamma receptor signaling pathway involved in phagocytosis (GO:0038096)	71	-51.258	5.6062e-06	DOWN
pulmonary valve development (GO:0003177)	18	-42.078	5.3505e-06	DOWN
vascular endothelial growth factor receptor signaling pathway (GO:0048010)	67	-50.537	5.3505e-06	DOWN
endothelial cell migration (GO:0043542)	39	-47.621	5.1869e-06	DOWN
regulation of Rho protein signal transduction (GO:0035023)	73	-51.339	5.0608e-06	DOWN
negative regulation of cytokine production (GO:0001818)	182	-60.891	4.4072e-06	DOWN
positive regulation of angiogenesis (GO:0045766)	116	-54.479	4.0321e-06	DOWN
positive regulation of I-kappaB kinase/NF-kappaB signaling (GO:0043123)	171	-59.255	2.9473e-06	DOWN
Fc receptor mediated stimulatory signaling pathway (GO:0002431)	74	-50.754	2.341e-06	DOWN
regulation of interleukin-8 production (GO:0032677)	81	-53.441	1.8135e-06	DOWN
negative regulation of cellular process (GO:0048523)	564	-79.877	1.431e-06	DOWN
regulation of tumor necrosis factor production (GO:0032680)	124	-57.767	1.3796e-06	DOWN
positive regulation of cell population proliferation (GO:0008284)	473	-76.858	9.0936e-07	DOWN
ephrin receptor signaling pathway (GO:0048013)	82	-54.831	4.3762e-07	DOWN
response to lipopolysaccharide (GO:0032496)	157	-59.964	4.2481e-07	DOWN
regulation of endothelial cell migration (GO:0010594)	89	-56.039	4.1102e-07	DOWN
transmembrane receptor protein tyrosine kinase signaling pathway (GO:0007169)	404	-76.177	2.9709e-07	DOWN
regulation of interleukin-6 production (GO:0032675)	109	-58.5	2.8683e-07	DOWN
cellular response to vascular endothelial growth factor stimulus (GO:0035924)	34	-51.056	2.2724e-07	DOWN
skeletal system development (GO:0001501)	158	-62.795	1.6967e-07	DOWN
negative regulation of viral genome replication (GO:0045071)	54	-53.52	1.3488e-07	DOWN
positive regulation of MAPK cascade (GO:0043410)	272	-70.108	1.0877e-07	DOWN
negative regulation of viral process (GO:0048525)	70	-57.109	6.4693e-08	DOWN
regulation of inflammatory response (GO:0050727)	205	-66.219	6.071e-08	DOWN
positive regulation of epithelial to mesenchymal transition (GO:0010718)	42	-51.347	4.0957e-08	DOWN
response to cytokine (GO:0034097)	150	-63.302	4.0957e-08	DOWN
positive regulation of endothelial cell proliferation (GO:0001938)	77	-59.554	3.6158e-08	DOWN
regulation of viral entry into host cell (GO:0046596)	39	-54.956	1.4959e-08	DOWN
Ras protein signal transduction (GO:0007265)	142	-65.225	6.5321e-09	DOWN
positive regulation of cell motility (GO:2000147)	221	-70.581	6.5321e-09	DOWN
positive regulation of glial cell differentiation (GO:0045687)	18	-51.456	1.4527e-09	DOWN
regulation of immune response (GO:0050776)	174	-71.125	8.1045e-10	DOWN
positive regulation of cell migration (GO:0030335)	269	-76.142	4.7148e-10	DOWN
negative regulation of signal transduction (GO:0009968)	267	-74.914	3.4193e-10	DOWN
regulation of angiogenesis (GO:0045765)	203	-72.856	2.5085e-10	DOWN
positive regulation of intracellular signal transduction (GO:1902533)	546	-88.826	2.0145e-10	DOWN
positive regulation of cytokine production (GO:0001819)	334	-82.971	1.0504e-10	DOWN
regulation of cell population proliferation (GO:0042127)	762	-97.356	1.0504e-10	DOWN
interferon-gamma-mediated signaling pathway (GO:0060333)	66	-66.002	6.8449e-11	DOWN
cellular response to interferon-gamma (GO:0071346)	117	-69.576	6.5564e-11	DOWN
defense response to virus (GO:0051607)	132	-69.968	3.5219e-11	DOWN
supramolecular fiber organization (GO:0097435)	350	-82.224	3.5219e-11	DOWN
inflammatory response (GO:0006954)	228	-77.811	1.8398e-11	DOWN
regulation of cell migration (GO:0030334)	408	-86.644	5.8995e-12	DOWN
innate immune response (GO:0045087)	294	-81.554	4.5493e-12	DOWN
defense response to symbiont (GO:0140546)	123	-72.293	2.3787e-12	DOWN
cellular response to type I interferon (GO:0071357)	65	-69.818	8.3628e-14	DOWN
type I interferon signaling pathway (GO:0060337)	65	-69.818	8.3628e-14	DOWN
collagen fibril organization (GO:0030199)	89	-77.557	0	DOWN
external encapsulating structure organization (GO:0045229)	216	-87.059	0	DOWN
extracellular structure organization (GO:0043062)	215	-87.907	0	DOWN
cellular response to cytokine stimulus (GO:0071345)	479	-99.928	0	DOWN
extracellular matrix organization (GO:0030198)	299	-103.58	0	DOWN
cytokine-mediated signaling pathway (GO:0019221)	617	-109.16	0	DOWN
